# Supplementary material for: Glycerol‐3‐phosphate acyltransferase 6 controls filamentous pathogen interactions and cell wall properties of the tomato and Nicotiana benthamiana leaf epidermis
Source: New Phytol. 2019 May 10;223(3):1547–59. doi: 10.1111/nph.15846 (PMC6767537; doi:10.1111/nph.15846)
Supplement: Supplementary file 1 — Dataset S1 RNA‐seq of Solanum lycopersicum Micro‐tom WT and gpat6a leaves, infected with Phytophthora infestans. Fig. S1 Phylogenetic relationship of N. benthamiana GPAT‐related proteins to homologues in M. truncatula, A. thaliana and S. lycopersicum. Fig. S2 NbGPAT6a localizes to the endoplasmic reticulum and is predicted to have two transmembrane domains. Fig. S3 Cutin content of NbGPAT6a‐GFP‐expressing leaves is dramatically increased relative to GFP 16C (control) leaves. Fig. S4 Phytophthora infestans haustoria formed in wild‐type and NbGPAT6a‐GFP‐overexpressing Nicotiana benthamiana leaves are similar in structure. Fig. S5 Transient expression of NbGPAT6a does not alter leaf necrosis triggered by P. infestans infection. Fig. S6 Assessment of off‐target gene silencing following VIGS using siNbGPAT6a or siGUS (control). Fig. S7 Phytophthora infestans forms digit‐like and branched haustoria in tomato gpat6‐a mutants. Fig. S8 Thickness of outer cell wall plus cuticle is greater in gpat6‐a leaves than in the wild‐type. Fig. S9 Leaves of gpat6‐a tomato mutants are largely impermeable to Toluidine Blue. Fig. S10 Tomato gpat6‐a plants grown in water‐saturated atmosphere are not altered in their stomata numbers per leaf area. Fig. S11 Stomata numbers and water loss over time remain unaffected in Nicotiana benthamiana overexpressing NbGPAT6‐GFP. Fig. S12 Composition and overall architecture of the bulk leaf cell wall are not significantly altered in GPAT6‐GFP‐overexpressing plants or in the gpat6‐a mutant. Methods S1 Description of experimental materials and methods used to generate supplementary data. Table S1 Comparison of differentially regulated genes between WT and gpat6a Micro‐tom leaves identified by RNASeq in this study and that of Petit et al. (2016). [file NPH-223-1547-s001.zip]

Archive with 3 entries (3 files):
- nph15846-sup-0001-DatasetS1.xlsx
- nph15846-sup-0002-FigsS1-S12&MethodsS1.pdf
- nph15846-sup-0003-TableS1.xlsx
