# Supplementary material for: Glycerol‐3‐phosphate acyltransferase 6 controls filamentous pathogen interactions and cell wall properties of the tomato and Nicotiana benthamiana leaf epidermis
Source: New Phytol. 2019 May 10;223(3):1547–59. doi: 10.1111/nph.15846 (PMC6767537; doi:10.1111/nph.15846)
Supplement: Supplementary file 1 — Dataset S1 RNA‐seq of Solanum lycopersicum Micro‐tom WT and gpat6a leaves, infected with Phytophthora infestans. Fig. S1 Phylogenetic relationship of N. benthamiana GPAT‐related proteins to homologues in M. truncatula, A. thaliana and S. lycopersicum. Fig. S2 NbGPAT6a localizes to the endoplasmic reticulum and is predicted to have two transmembrane domains. Fig. S3 Cutin content of NbGPAT6a‐GFP‐expressing leaves is dramatically increased relative to GFP 16C (control) leaves. Fig. S4 Phytophthora infestans haustoria formed in wild‐type and NbGPAT6a‐GFP‐overexpressing Nicotiana benthamiana leaves are similar in structure. Fig. S5 Transient expression of NbGPAT6a does not alter leaf necrosis triggered by P. infestans infection. Fig. S6 Assessment of off‐target gene silencing following VIGS using siNbGPAT6a or siGUS (control). Fig. S7 Phytophthora infestans forms digit‐like and branched haustoria in tomato gpat6‐a mutants. Fig. S8 Thickness of outer cell wall plus cuticle is greater in gpat6‐a leaves than in the wild‐type. Fig. S9 Leaves of gpat6‐a tomato mutants are largely impermeable to Toluidine Blue. Fig. S10 Tomato gpat6‐a plants grown in water‐saturated atmosphere are not altered in their stomata numbers per leaf area. Fig. S11 Stomata numbers and water loss over time remain unaffected in Nicotiana benthamiana overexpressing NbGPAT6‐GFP. Fig. S12 Composition and overall architecture of the bulk leaf cell wall are not significantly altered in GPAT6‐GFP‐overexpressing plants or in the gpat6‐a mutant. Methods S1 Description of experimental materials and methods used to generate supplementary data. Table S1 Comparison of differentially regulated genes between WT and gpat6a Micro‐tom leaves identified by RNASeq in this study and that of Petit et al. (2016). [file NPH-223-1547-s001.zip › nph15846-sup-0001-DatasetS1.xlsx]

## Sheet: Title page
Supporting information
Title: Glycerol phosphate acyltransferase 6 controls filamentous pathogen interactions and cell wall properties of the tomato and Nicotiana benthamiana leaf epidermis
Authors: Stuart Fawke, Thomas A. Torode, Anna Gogleva, Eric A. Fich, Iben Sørensen, Temur Yunusov, Jocelyn K.C. Rose, Sebastian Schornack
Acceptance date: 29 March 2019
Supplementary Dataset S1 - RNA-seq of Solanum lycopersicum Micro-tom WT and gpat6a leaves, infected with Phytophthora infestans. mRNAs from Solanum lycopersicum plants (WT Micro-tom or gpat6a Micro-tom) infected with P. infestans or mock infected were purified using Poly(A) selection from total RNA sample, and then fragmented. cDNA library preparation was performed with the TruSeq RNA Sample Prep…

## Sheet: WT and gpat6-a expression data
Gene name	length	chr	start	stop	strand	full_geneid	annotation	gpat6a_C1	gpat6a_C2	gpat6a_C3	gpat6a_P1	gpat6a_P2	gpat6a_P3	WT_C1	WT_C2	WT_C3	WT_P1	WT_P2	WT_P3	Log2FC gpat6a infected vs gpat6a mock	padj gpat6a infected vs gpat6a mock	Log2FC WT infected vs WT mock	padj WT infected vs WT mock	log2FC mock gpat6a vs mock WT	padj mock gpat6a vs mock WT	log2FC infected gpat6a vs infectedd WT	padj infected gpat6a vs infectedd WT	immunity genes (Pombo et al, 2014, Genome Biol.)	Manual annotation
Solyc01g056655	1935	SL3.0ch01	55353820	55355755	+	Solyc01g056655.1.1	Somatic embryogenesis receptor-like kinase-like protein (AHRD V3.3 --* C6FF61_SOYBN)	2.81824	2.41138	2.18066	2.08143	1.93258	1.66961	0	0	0	0.00496169	0.00744253	0.00496169					12.4481	1.99092e-23	8.55625	1.10298e-47		Arabidopsis BAK1
Solyc04g056505	8468	SL3.0ch04	54351058	54359526	+	Solyc04g056505.1.1	P-loop containing nucleoside triphosphate hydrolases superfamily protein (AHRD V3.3 --* AT5G06670.8)	0.142913	0.139511	0.150853	0.154256	0.132138	0.115692	0	0	0	0	0.00113423	0					10.4872	2.0608e-16	8.67398	3.45093e-14		Kinesin-7.5 AT5G06670.8 Microtubule motor protein
Solyc08g041920	161	SL3.0ch08	25149240	25149401	+	Solyc08g041920.1.1	LOW QUALITY:serine/threonine protein kinase 2 (AHRD V3.3 --* AT3G08720.4)	4.47679	3.32053	3.52806	2.4311	2.72758	2.31251	0	0	0	0	0	0					9.47925	3.96422e-13	9.03088	1.55792e-11		regulated by cold and salt
Solyc08g015680	5542	SL3.0ch08	5216517	5222059	-	Solyc08g015680.1.1	Potassium transporter (AHRD V3.3 *** M1BTK3_SOLTU)	0.585742	0.465301	0.40898	0.420244	0.486963	0.430642	0	0.00173296	0.000866482	0	0.00259945	0					9.19045	8.68522e-25	9.20741	9.01079e-25		Potassium uptake transporter AT3G02050.1 KUP3
Solyc04g056507	802	SL3.0ch04	54359883	54360685	+	Solyc04g056507.1.1	BZIP transcription factor family protein (AHRD V3.3 --* B9IHM4_POPTR)	0.562234	0.568215	0.550271	0.538309	0.550271	0.598121	0	0	0	0	0	0.00598121					9.0437	7.63107e-12	8.23593	1.18065e-09		AtBZIP17 Salt stress, Osmolarity
Solyc12g016155	3449	SL3.0ch12	6235664	6239113	+	Solyc12g016155.1.1	Cytochrome f (AHRD V3.3 --* CYF_LEPVR)	0.14896	0.133646	0.107195	0.0863132	0.0737839	0.0863132	0	0	0	0	0	0					9.0329	9.62832e-12	8.52866	5.40753e-10
Solyc10g038185	12305	SL3.0ch10	20427194	20439499	-	Solyc10g038185.1.1	Unknown protein (AHRD V3.3 )	0.0807901	0.0745454	0.0499572	0.0292718	0.0202951	0.0163922	0	0.00039029	0	0	0	0					8.97927	8.69164e-12	8.46029	2.23627e-09
Solyc08g015675	2709	SL3.0ch08	5216149	5218858	+	Solyc08g015675.1.1	sulfatase and phosphatidylinositolglycan class N domain-containing protein (AHRD V3.3 --* AT3G01380.2)	0.200269	0.127605	0.125833	0.136466	0.148873	0.129377	0	0	0	0	0	0					8.896	3.39275e-11	8.92463	3.01735e-11		GPI anchoring
Solyc11g027920	1905	SL3.0ch11	19641590	19643495	+	Solyc11g027920.2.1	Ribulose bisphosphate carboxylase/oxygenase activase (AHRD V3.3 *-* A0A144KR40_MAIZE)	0.209151	0.176392	0.251989	0.00251989	0.00251989	0.00503978	0	0	0	0	0	0	-5.71874	4.36225e-11			8.89285	3.14297e-11
Solyc07g040663	1664	SL3.0ch07	49410821	49412485	+	Solyc07g040663.1.1	ENHANCED DOWNY MILDEW 2 (AHRD V3.3 --* AT5G55390.3)	0.23654	0.204809	0.233655	0.124039	0.135578	0.11827	0	0	0	0	0	0					8.77761	4.76699e-11	8.08772	6.32917e-09		histone methylation regulator
Solyc12g016165	10243	SL3.0ch12	6239895	6250138	+	Solyc12g016165.1.1	Cytochrome P450 superfamily protein (AHRD V3.3 --* AT4G36380.2)	0.0792359	0.0722031	0.0576687	0.0543867	0.0403212	0.0356327	0	0	0.000468851	0	0.000468851	0.000468851					8.74311	2.80543e-11	7.3268	1.22456e-09
Solyc11g020135	892	SL3.0ch11	10221488	10222380	+	Solyc11g020135.1.1	PCI domain-containing protein 2 (AHRD V3.3 *-* A0A0B2PGA1_GLYSO)	0.742219	0.790625	0.559354	0.441029	0.30119	0.23665	0	0.0053784	0	0	0	0					8.5489	1.10303e-10	8.56718	1.34162e-09		EER5 proteasome component, Ethylene signalling
Solyc10g049260	914	SL3.0ch10	44681225	44682139	+	Solyc10g049260.2.1	ADP-ribosylation factor (AHRD V3.3 *-* ARF_VIGUN)	0.414678	0.2887	0.304447	0.183718	0.146974	0.162722	0	0	0	0.0524908	0.104982	0.120729			6.66674	2.05495e-05	8.48482	4.05747e-10
Solyc04g056498	4414	SL3.0ch04	54324139	54328553	+	Solyc04g056498.1.1	Pyridoxamine 5'-phosphate oxidase family protein (AHRD V3.3 --* AT2G04690.5)	0.11205	0.145774	0.122928	0.128368	0.144686	0.195815	0	0	0.00108786	0	0.00217572	0					8.40387	2.78806e-10	7.96103	1.88774e-11		identified in cell wall protein fractions
Solyc06g009890	10777	SL3.0ch06	4222600	4233377	-	Solyc06g009890.2.1	PHD finger family protein (AHRD V3.3 --* AT3G17460.1)	0.202312	0.214344	0.208551	0.11809	0.127893	0.127893	0.00133687	0	0.00133687	0.000891244	0.00178249	0					7.92884	4.72402e-36	7.32919	8.62641e-30		nothing assigned
Solyc02g043967	2486	SL3.0ch02	380209	382695	+	Solyc02g043967.1.1	secretory carrier 3 (AHRD V3.3 --* AT1G61250.2)	0.12746	0.150634	0.123597	0.0869043	0.0675922	0.056005	0.00193121	0	0	0.00193121	0.00193121	0					7.65015	2.1166e-08	5.96837	4.38327e-06		secretion, transmembrane protein
Solyc08g015670	4481	SL3.0ch08	5211008	5215489	+	Solyc08g015670.3.1	Glucose-1-phosphate adenylyltransferase, putative (AHRD V3.3 *** B9T528_RICCO)	0.0450072	0.0396492	0.0289332	0.0396492	0.0203604	0.0225036	0	0	0	0	0	0					7.62989	1.02459e-07	7.33332	2.37626e-06
Solyc05g043380	167	SL3.0ch05	57118043	57118210	-	Solyc05g043380.1.1	phosphatidylinositol 4-kinase gamma-like protein (AHRD V3.3 --* AT3G56600.2)	3.91666	3.28771	3.03041	3.11617	3.65936	3.34489	0.0285888	0.0285888	0	0	0.0285888	0					7.54274	5.80937e-11	8.55998	1.61822e-10		lipid metabolism
Solyc01g010493	3553	SL3.0ch01	5352434	5355987	+	Solyc01g010493.1.1	Dihydroneopterin aldolase 1 (AHRD V3.3 --* FOLB1_ARATH)	0.0445965	0.0432451	0.0324338	0.0337853	0.0108113	0.0175683	0	0	0	0.0148655	0.0310824	0.0148655			6.43981	7.01196e-05	7.38081	4.155e-07
Solyc01g044305	31306	SL3.0ch01	43119591	43150897	-	Solyc01g044305.1.1	far-red elongated hypocotyl 1 (AHRD V3.3 --* AT2G37678.2)	0.0325236	0.0320634	0.0311429	0.0216313	0.0265405	0.02562	0.000153413	0.000613653	0	0	0.00107389	0.00046024					7.03365	1.09796e-22	5.79502	5.40661e-26		Etiolation response
Solyc05g053620	1440	SL3.0ch05	64541894	64543334	+	Solyc05g053620.3.1	F-box protein PP2 (AHRD V3.3 *** A0A059PC27_CICAR)	3.77967	0.473292	0.176651	0.0633278	0.323305	0.579949	0.00999912	0.00666608	0.0166652	0.359968	0.313306	0.0499956			4.55208	2.121e-07	6.98531	1.82371e-06
Solyc09g020077	11093	SL3.0ch09	18388346	18399439	+	Solyc09g020077.1.1	Retrovirus-related Pol polyprotein from transposon TNT 1-94 (AHRD V3.3 *-* A0A151TG49_CAJCA)	0.0138537	0.0168842	0.0216464	0.0112561	0.0134208	0.00822565	0.000432929	0	0	0.00865858	0.00865858	0.00692686			5.81425	0.000153237	6.87475	1.89519e-06
Solyc03g059035	12346	SL3.0ch03	29678785	29691131	-	Solyc03g059035.1.1	30S ribosomal protein S4, chloroplastic (AHRD V3.3 --* RR4_COFAR)	0.0159488	0.0124478	0.0163378	0.0182827	0.0303416	0.0237286	0	0	0.000388994	0	0	0					6.79011	2.13872e-06	8.58682	5.29698e-10		ribosome
Solyc04g056500	221	SL3.0ch04	54332403	54332624	+	Solyc04g056500.2.1	Tubulin beta chain (AHRD V3.3 *-* V4U7G6_9ROSI)	0.367791	0.259617	0.389425	0.259617	0.519234	0.259617	0	0	0	0	0	0					6.46028	7.18708e-05	6.62286	6.56034e-05
Solyc08g081880	1102	SL3.0ch08	64924026	64925128	+	Solyc08g081880.2.1	BTB/POZ domain-containing protein POB1 (AHRD V3.3 *** POB1_ARATH)	0.478985	0.526883	0.618326	0.25691	0.195948	0.095797	0.00870882	0.00435441	0.00870882	0.226429	0.222075	0.291745			5.19146	1.28875e-10	6.28242	8.21846e-17				light resonsive E3 ligase component
Solyc05g018060	218	SL3.0ch05	19904536	19904754	+	Solyc05g018060.1.1	LOW QUALITY:Transducin/WD40 repeat-like superfamily protein (AHRD V3.3 --* AT3G06880.2)	9.14527	7.85134	6.22843	7.67589	9.58389	6.53547	0.0438622	0.19738	0.0877244	0.0219311	0.0219311	0.0877244					6.20742	2.64036e-45	7.69399	9.9357e-32
Solyc05g021377	1227	SL3.0ch05	27101079	27102306	-	Solyc05g021377.1.1	LOW QUALITY:Transposon Ty3-I Gag-Pol polyprotein (AHRD V3.3 *-* A0A151SQK2_CAJCA)	0.046934	0.0664898	0.0391117	0.0625787	0.0391117	0.0195558	0	0	0	0	0.00391117	0.0156447					6.19836	0.000291507
Solyc02g063255	2679	SL3.0ch02	35856027	35858706	+	Solyc02g063255.1.1	Enolase (AHRD V3.3 *-* A0A103XBT6_CYNCS)	0.154123	0.161292	0.175629	0.148747	0.161292	0.182797	0.00179213	0.00179213	0.00358426	0.0645167	0.0734774	0.0394269			4.74149	1.55229e-06	6.159	3.56257e-13	1.66949	1.54932e-05
Solyc03g118770	1952	SL3.0ch03	69081051	69083003	-	Solyc03g118770.3.1	WUSCHEL-related homeobox 1-like protein (AHRD V3.3 *** A0A0B0P6I0_GOSAR)	0.398398	0.309865	0.408235	0.275436	0.388561	0.376265	0.00245925	0.0122962	0.0049185	0.029511	0.0418072	0.00983699					5.8966	2.38027e-22	3.87243	1.62623e-16		AtWOX1-leaf development
Solyc01g099190	3520	SL3.0ch01	89368523	89372043	-	Solyc01g099190.3.1	lipoxygenase B	0.0886649	0.0763883	0.0695679	0.39149	1.30815	1.51276	0.00136408	0.00409223	0	0.0231893	0.0436504	0.0286456	4.04176	6.5279e-16	4.26497	7.15506e-05	5.50067	1.04984e-09	5.27736	8.58659e-23
Solyc04g018177	8829	SL3.0ch04	10293030	10301859	+	Solyc04g018177.1.1	ATP-dependent RNA helicase, putative (AHRD V3.3 *-* B9SSN0_RICCO)	0.0402509	0.0288283	0.0369873	0.0511295	0.0266526	0.0348116	0	0	0.00271966	0.00326359	0.00435145	0.00326359					5.31112	7.08847e-10	3.58537	2.9805e-10
Solyc06g005813	924	SL3.0ch06	855309	856233	-	Solyc06g005813.1.1	Copper transporter, putative (AHRD V3.3 *** A0A061GWU0_THECC)	1.31366	1.01251	0.638657	1.11635	12.6849	22.1869	0.0103847	0.0726927	0.0103847	2.94406	1.53174	0.275194			5.97003	8.13268e-06	5.0948	4.40105e-20
Solyc12g062170	320	SL3.0ch12	30812062	30812382	-	Solyc12g062170.1.1	LOW QUALITY:Nuclear transport factor 2 (NTF2) family protein with RNA binding (RRM-RBD-RNP motifs) domain-containing protein (AHRD V3.3 --* AT1G69250.2)	1.16706	0.95759	0.793004	0.95759	0.927665	0.718192	0	0.0897741	0.0149623	0.0149623	0.0149623	0					4.89404	1.06705e-10	6.64069	5.76434e-08
Solyc12g036265	13644	SL3.0ch12	46024816	46038460	+	Solyc12g036265.1.1	Retrovirus-related Pol polyprotein from transposon TNT 1-94 (AHRD V3.3 *-* A0A151S6Y9_CAJCA)	1.2017	1.11863	1.17952	0.839498	0.862377	0.839498	0.0411829	0.0432948	0.0436468	0.222106	0.327351	0.327351			2.86476	8.01828e-68	4.82548	0	1.74693	2.28294e-37
Solyc09g059085	916	SL3.0ch09	53446217	53447133	+	Solyc09g059085.1.1	DNA-directed RNA polymerase subunit beta (AHRD V3.3 --* RPOB_LEMMI)	0.811834	0.649467	0.4871	0.371872	0.361397	0.193793	0.0104753	0.0157129	0.0471387	0	0.0261882	0.00523764					4.76388	4.91483e-18	5.09326	7.08141e-09
Solyc09g020065	2333	SL3.0ch09	18373690	18376023	-	Solyc09g020065.1.1	ARM repeat superfamily protein (AHRD V3.3 --* AT5G06120.9)	0.141988	0.123468	0.156393	0.0617341	0.0864277	0.0637919	0.00617341	0.010289	0	0.0390983	0.0267514	0.0411561					4.76073	4.47644e-12
Solyc01g014170	170	SL3.0ch01	11681555	11681725	+	Solyc01g014170.1.1	LOW QUALITY:Hcr9-OR3A (AHRD V3.3 *-* Q4VSU2_SOLPI)	0.983052	1.06731	1.43245	1.65715	1.5448	1.17966	0.0280872	0.0842616	0.0280872	0.70218	1.20775	1.20775			4.5873	2.0735e-07	4.71689	1.08065e-07
Solyc00g075030	1127	SL3.0ch00	13810150	13811277	+	Solyc00g075030.3.1	Retrovirus-related Pol polyprotein from transposon TNT 1-94 (AHRD V3.3 *-* A0A151T437_CAJCA)	0.119221	0.119221	0.149027	0.0085158	0.0042579	0	0	0.0170316	0	0.0127737	0.0212895	0	-4.66316	2.36425e-05			4.63046	1.84872e-05
Solyc00g025400	1453	SL3.0ch00	11324197	11325650	-	Solyc00g025400.2.1	LOW QUALITY:basic helix-loop-helix (bHLH) DNA-binding superfamily protein (AHRD V3.3 --* AT2G42280.3)	0.0858843	0.0297292	0.105704	0.0462454	0.0792778	0.0693681	0	0.00660648	0.00330324	0.00660648	0.00660648	0.013213					4.56469	0.000554312	3.08124	0.000479951
Solyc07g063880	4992	SL3.0ch07	66363249	66368241	-	Solyc07g063880.3.1	Beta-glucosidase, putative (AHRD V3.3 *** B9SY45_RICCO)	0.100041	0.0731066	0.0288579	0.0153909	0.026934	0.0346294	0.00288579	0.00384772	0.00288579	0.0365533	0.0230863	0.0182767			3.16082	9.10049e-05	4.43598	2.72998e-09				cell wall
Solyc10g018515	2697	SL3.0ch10	8538204	8540901	+	Solyc10g018515.1.1	Retrovirus-related Pol polyprotein from transposon TNT 1-94 (AHRD V3.3 *-* W9SCZ3_9ROSA)	0.0445044	0.0320431	0.030263	0.0284828	0.0071207	0.0142414	0	0.00534052	0	0.0071207	0.00178017	0.00356035					4.43117	0.000599607
Solyc01g056370	2507	SL3.0ch01	53870729	53873236	-	Solyc01g056370.3.1	Hydroxyproline-rich glycoprotein family protein (AHRD V3.3 --* AT1G61080.6)	0.0459609	0.053621	0.0383007	0.00383007	0	0.00191504	0	0.00766015	0	0.00574511	0.00191504	0.00191504	-4.31395	0.000170787			4.30074	0.000224644
Solyc08g041930	161	SL3.0ch08	25140635	25140796	+	Solyc08g041930.1.1	LOW QUALITY:flocculation protein (AHRD V3.3 --* AT2G39950.1)	5.66269	5.27727	4.12102	2.31251	2.90547	2.10498	0.296476	0.266828	0.237181	0.326124	0.11859	0.237181					4.28636	1.29487e-29	3.60864	1.35405e-14
Solyc04g024380	206	SL3.0ch04	31687504	31687710	+	Solyc04g024380.1.1	LOW QUALITY:haloacid dehalogenase-like hydrolase family protein (AHRD V3.3 --* AT1G56500.3)	0.649669	0.858491	0.533657	1.20653	1.32254	1.09052	0	0.116012	0	0.0464049	0	0					4.28246	9.15548e-05	6.47764	1.34924e-07
Solyc05g025780	3267	SL3.0ch05	36719767	36723034	+	Solyc05g025780.3.1	receptor-like protein kinase 3	0.0235149	0.0352723	0.0631962	0.0220452	0.0102878	0.00587872	0.00146968	0.00293936	0.00293936	0.00146968	0	0					4.13346	7.23546e-05				similar to PRK3 - LURE pollen tube guidance peptide sensing
Solyc02g067760	3495	SL3.0ch02	38444119	38447614	-	Solyc02g067760.3.1	R2R3MYB transcription factor 21	0.0398411	0.0480841	0.0192336	0.00137383	0.016486	0.0302243	0.00137383	0.00549532	0	0.00412149	0.00137383	0.00549532					4.07673	0.000219827				AtMYB21-JAZ interacting, stamen development
Solyc12g082730	4972	SL3.0ch12	16744952	16749924	+	Solyc12g082730.2.1	Kinesin-like calmodulin-binding protein like (AHRD V3.3 *-* A0A0B2PXL0_GLYSO)	0.572718	0.47807	0.358311	0.347687	0.309055	0.253039	0.0299397	0.0357345	0.0338029	0.11493	0.134246	0.137143			2.06304	1.31003e-14	3.87213	7.6405e-58
Solyc09g056013	4997	SL3.0ch09	46919231	46924228	+	Solyc09g056013.1.1	Retrovirus-related Pol polyprotein from transposon TNT 1-94 (AHRD V3.3 *-* A0A151RAM7_CAJCA)	0.0201803	0.0192193	0.02979	0.0086487	0.00192193	0.0028829	0.0028829	0	0.00192193	0	0.000960967	0.0028829					3.86889	0.000224844
Solyc08g048560	2127	SL3.0ch08	12187234	12189361	+	Solyc08g048560.2.1	LOW QUALITY:protein kinase family protein / WD-40 repeat family protein (AHRD V3.3 --* AT4G29380.1)	0.498799	0.487514	0.370149	0.424317	0.334037	0.279869	0.0338551	0.0338551	0.0451401	0.00451401	0.00451401	0.0180561					3.63274	7.85745e-30	5.4702	2.00938e-22
Solyc07g026603	14389	SL3.0ch07	29516342	29530731	+	Solyc07g026603.1.1	multidrug resistance-associated protein 6 (AHRD V3.3 --* AT3G21250.5)	0.010013	0.0126832	0.0140182	0.00600781	0.00467274	0.00433898	0.000333767	0.0020026	0.0010013	0	0	0					3.55649	2.48437e-06	6.55095	5.22887e-05
Solyc06g066860	10041	SL3.0ch06	42166439	42176480	-	Solyc06g066860.2.1	2-oxoglutarate-dependent dioxygenase-related family protein (AHRD V3.3 *** B9GL08_POPTR)	0.0502197	0.0248707	0.0191313	0.0272621	0.0162616	0.0081308	0.00621767	0.00191313	0	0.0181747	0.0133919	0.00286969					3.53554	0.000131003
Solyc07g052025	2691	SL3.0ch07	60696163	60698854	+	Solyc07g052025.1.1	Cytochrome P450 (AHRD V3.3 *-* A0A103Y9Y5_CYNCS)	0.0285463	0.0463877	0.0356829	0.0356829	0.0285463	0.00535243	0.00356829	0.00535243	0.00178414	0.0107049	0.012489	0.00535243					3.45486	0.000482216
Solyc01g014147	2227	SL3.0ch01	11679274	11681501	+	Solyc01g014147.1.1	Leucine-rich repeat receptor-like protein kinase family protein (AHRD V3.3 *-* AT4G08850.2)	0.579885	0.62731	0.939888	1.20288	1.28911	0.890306	0.133654	0.0754497	0.0172456	0.551861	0.720006	0.648867			3.18053	0.000114992	3.30131	0.000221737				LeMIK2, Fusarium resistance in Arabidopsis, cell wall integrity sensing
Solyc03g094100	1159	SL3.0ch03	57257861	57259020	+	Solyc03g094100.1.1	LOW QUALITY:Nucleotide binding site-leucine rich repeat protein (AHRD V3.3 *** A0A0H5AGV4_SOLPI)	0.215303	0.198741	0.140775	0.0414044	0.0745279	0.0538257	0.0165618	0.0165618	0.0248426	0.0207022	0.0248426	0.0331235					3.30082	1.56375e-07
Solyc02g038640	1138	SL3.0ch02	31698201	31699339	+	Solyc02g038640.2.1	Maturase K (AHRD V3.3 --* E5G0M6_9ASPA)	0.830706	0.624083	0.560832	0.206622	0.438545	0.227706	0.0590349	0.0590349	0.0927691	0.0548181	0.151804	0.172888					3.29041	1.39991e-20
Solyc09g089570	9508	SL3.0ch09	69749949	69759457	+	Solyc09g089570.3.1	Agenet domain protein (AHRD V3.3 *** G7JN46_MEDTR)	0.0212138	0.0196986	0.0237393	0.0146476	0.0292953	0.0141426	0.00353564	0.00303055	0.000505091	0.0303055	0.0318207	0.0242444			3.73812	6.16086e-10	3.26306	1.17932e-06
Solyc06g034410	1549	SL3.0ch06	24355945	24357494	-	Solyc06g034410.3.1	DUF1442 family protein (AHRD V3.3 *** B7FH79_MEDTR)	0.325359	0.424515	0.545363	0.285076	0.309865	0.238596	0.0309865	0.071269	0.0495784	0.071269	0.0836636	0.0836636					3.18096	5.75789e-15	2.00336	2.12086e-11
Solyc09g082550	5886	SL3.0ch09	68691601	68697487	-	Solyc09g082550.3.1	Sulfate transporter (AHRD V3.3 *** D7LTZ8_ARALL)	0.105245	0.0979021	0.172144	0.118298	0.169697	0.236597	0.0138695	0.0065268	0.022028	0.0807692	0.125641	0.0530303			2.66059	1.46345e-06	3.15097	1.71636e-09
Solyc10g009590	7740	SL3.0ch10	3695130	3702870	-	Solyc10g009590.3.1	Trichome birefringence-like protein (AHRD V3.3 *-* A0A072TUJ8_MEDTR)	0.144565	0.138981	0.103615	0.0130295	0.0254385	0.0241976	0.0198544	0.0130295	0.0142704	0.0136499	0.0161317	0.0142704	-2.36157	8.08619e-13			3.07332	9.60796e-23
Solyc02g005060	907	SL3.0ch02	6321658	6322565	+	Solyc02g005060.2.1	Guanylate-binding family protein (AHRD V3.3 *-* AT5G46070.1)	0.23274	0.327952	0.301504	0.243319	0.23274	0.248609	0.0317373	0.0634746	0.0211582	0.909803	1.04204	1.0103			4.79402	2.59737e-35	2.98597	1.15057e-07	-1.82979	1.67536e-17
Solyc11g027773	16594	SL3.0ch11	18879696	18896290	+	Solyc11g027773.1.1	60S ribosomal protein L29, putative (AHRD V3.3 --* B9RZN1_RICCO)	0.0150498	0.0121556	0.0112873	0.00868258	0.00839316	0.00839316	0.00289419	0.0014471	0.000868258	0.00173652	0.00202593	0.00173652					2.92362	3.352e-06	2.41323	3.27767e-05
Solyc05g050015	27795	SL3.0ch05	60742051	60769846	-	Solyc05g050015.1.1	LOW QUALITY:60S ribosomal protein L3 (AHRD V3.3 *-* RL3_ORYSJ)	0.0136505	0.0188343	0.0210806	0.00639328	0.00587491	0.00431979	0.00190071	0.00241908	0.00311025	0.000863957	0.00241908	0.00518374					2.90855	1.36177e-11
Solyc05g015750	6783	SL3.0ch05	11896847	11903630	-	Solyc05g015750.3.1	SEPALLATA3	0.030443	0.0269031	0.0254872	0.0148675	0.0184074	0.00637179	0.00495583	0.00141595	0.00495583	0.00849572	0.00212393	0.00424786					2.88346	2.14314e-05				MADS TF
Solyc07g052480	3334	SL3.0ch07	61097644	61100978	-	Solyc07g052480.3.1	isocitrate lyase LEU18678	3.78616	2.72621	2.0479	2.2092	5.72461	5.6454	0.419085	0.542938	0.37156	2.20343	2.06806	1.41711			2.22731	2.53799e-30	2.73555	3.50605e-49
Solyc00g057880	3367	SL3.0ch00	13061179	13064546	+	Solyc00g057880.3.1	DELLA protein SLR1 (AHRD V3.3 --* SLR1_ORYSI)	0.0898407	0.0955449	0.0755803	0.0827105	0.0713021	0.0313729	0.0213906	0.0156865	0.00427813	0.0185386	0.0142604	0.034225					2.71879	1.74875e-06				DELLA
Solyc07g026930	8419	SL3.0ch07	32611105	32619524	+	Solyc07g026930.2.1	Major facilitator superfamily protein (AHRD V3.3 *** AT5G42210.1)	0.0524784	0.0496263	0.0416404	0.0250984	0.0250984	0.0114083	0.00798584	0.00855626	0.00627459	0.00399292	0.00912667	0.0125492					2.71228	2.98864e-12
Solyc11g021240	737	SL3.0ch11	13415513	13416250	-	Solyc11g021240.2.1	Ycf1 (AHRD V3.3 *-* A0A0U1ZHZ0_9SOLN)	0.266828	0.253812	0.247304	0.0585721	0.136668	0.0325401	0.026032	0.0520641	0.0455561	0.0325401	0.0911121	0.026032					2.6997	3.7103e-06
Solyc10g047900	347	SL3.0ch10	42871991	42872338	-	Solyc10g047900.2.1	S-acyltransferase (AHRD V3.3 --* W9SEE1_9ROSA)	0.510654	0.538257	0.593463	0.345037	0.289831	0.262228	0.0552059	0.124213	0.0966103	0.220824	0.234625	0.165618					2.64678	6.58467e-06
Solyc01g057680	9047	SL3.0ch01	63460068	63469115	+	Solyc01g057680.3.1	Leucine-rich receptor-like protein kinase family protein (AHRD V3.3 --* AT2G26330.1)	0.0567984	0.0684765	0.0690074	0.101919	0.158186	0.179419	0.00955486	0.0111473	0.0116782	0.0414044	0.05786	0.0318495			2.12101	2.14104e-07	2.64372	6.41266e-15	1.9434	1.13246e-07		ERECTA
Solyc09g015330	530	SL3.0ch09	8548103	8548633	+	Solyc09g015330.1.1	30S ribosomal protein S4, chloroplastic (AHRD V3.3 *** RR4_SOLBU)	0.298486	0.388936	0.235171	0.10854	0.0361801	0.0814053	0.0361801	0.0542702	0.0633152	0.0361801	0.00904503	0.0723603					2.64189	8.19031e-05
Solyc01g095450	2942	SL3.0ch01	86564248	86567190	-	Solyc01g095450.3.1	GDSL esterase/lipase family (AHRD V3.3 *** A0A151QZV0_CAJCA)	0.0995507	0.0636472	0.076703	0.0146878	0.0179518	0.00326396	0.0179518	0.0130558	0.00979187	0.0212157	0.0342715	0.0195837	-2.47908	0.000133688			2.59727	1.81282e-06
Solyc06g011490	2218	SL3.0ch06	7606869	7609087	+	Solyc06g011490.3.1	Unknown protein (AHRD V3.3 )	0.0606046	0.0670979	0.0909068	0.0974002	0.0779202	0.062769	0.0129867	0.0173156	0.0086578	0.0649335	0.0043289	0.0086578					2.56669	9.40674e-05
Solyc12g077548	1526	SL3.0ch12	20485569	20487095	-	Solyc12g077548.1.1	Pleiotropic drug resistance ABC transporter (AHRD V3.3 --* W0TUG3_ACAMN)	0.135249	0.0943598	0.10065	0.103796	0.135249	0.0629065	0.018872	0.0283079	0.0125813	0.0125813	0.0251626	0.0503252					2.5341	4.6251e-05
Solyc10g049415	25641	SL3.0ch10	45652478	45678119	+	Solyc10g049415.1.1	Retrovirus-related Pol polyprotein from transposon TNT 1-94 (AHRD V3.3 *-* A0A151QND1_CAJCA)	0.0119876	0.0136734	0.00618111	0.0029969	0.00243498	0.000749226	0.0028096	0.00149845	0.00149845	0.000936532	0.00131115	0.00112384					2.48382	4.44516e-05
Solyc02g067800	14811	SL3.0ch02	38467948	38482759	+	Solyc02g067800.3.1	High affinity nitrate transporter (AHRD V3.3 *** A0A0G2UMZ8_9ROSA)	0.281132	0.261028	0.188394	0.17283	0.365439	0.401432	0.0440991	0.0573937	0.0385867	0.225684	0.224711	0.144295			2.21886	4.55319e-23	2.44409	2.52035e-43
Solyc11g050826	4562	SL3.0ch11	16705355	16709917	+	Solyc11g050826.1.1	Katanin p60 ATPase-containing subunit A1 (AHRD V3.3 *** K4D8Q1_SOLLC)	0.599969	0.437872	0.507342	0.533657	0.413663	0.470502	0.0905217	0.116836	0.0905217	0.109468	0.0957846	0.112626					2.43103	5.90895e-48	2.35885	1.1419e-26		microtubuli, microfilaments, trafficking
Solyc04g024540	3637	SL3.0ch04	30074551	30078188	+	Solyc04g024540.2.1	Protein Ycf2 (AHRD V3.3 *-* A0A0K0K9F0_9CARY)	0.0673305	0.0369658	0.0528083	0.0330052	0.0330052	0.0198031	0.00924145	0.0132021	0.00792124	0.00660103	0.00528083	0.0105617					2.43057	4.02563e-05
Solyc11g018490	8130	SL3.0ch11	8608873	8617003	+	Solyc11g018490.2.1	Beta-galactosidase (AHRD V3.3 *-* K4D6Q4_SOLLC)	0.0496181	0.0330787	0.0171301	0.00767899	0.0124045	0.0147673	0.00295346	0.00945106	0.0070883	0.0183114	0.0165394	0.00826968					2.42026	0.000168586				cell wall
Solyc06g064650	2987	SL3.0ch06	40409414	40412401	-	Solyc06g064650.3.1	hydroxysteroid dehydrogenase 5 (AHRD V3.3 *** AT4G10020.1)	0.173599	0.152703	0.202532	0.016074	0.0192888	0.008037	0.0257184	0.048222	0.032148	0.0144666	0.0337554	0.0257184	-3.34929	1.93805e-14			2.39243	4.1088e-12
Solyc11g013740	1767	SL3.0ch11	7060529	7062296	-	Solyc11g013740.2.1	Guanylate-binding family protein (AHRD V3.3 *-* AT5G46070.1)	0.127679	0.0869305	0.10323	0.0651979	0.0760642	0.0461818	0.0162995	0.0325989	0.0162995	0.0108663	0.00814974	0.0298824					2.35915	4.24832e-05
Solyc05g013330	867	SL3.0ch05	6419655	6420522	+	Solyc05g013330.3.1	zinc finger (Ran-binding) family protein (AHRD V3.3 --* AT2G17975.2)	0.426065	0.365198	0.354132	0.188132	0.215799	0.110666	0.110666	0.0774663	0.0497998	0.143866	0.165999	0.121733					2.31347	2.53396e-07
Solyc08g079330	2235	SL3.0ch08	63027753	63029988	+	Solyc08g079330.2.1	Cytochrome P450 family protein (AHRD V3.3 *** U5GNW2_POPTR)	0.115992	0.133176	0.113844	0.0193319	0.00859197	0.00859197	0.0236279	0.0236279	0.0322199	0.00429599	0.01074	0.0193319	-3.04736	6.57577e-08			2.23764	2.03298e-06
Solyc05g041750	245	SL3.0ch05	54499420	54499665	+	Solyc05g041750.1.1	LOW QUALITY:Proline-rich receptor-like protein kinase PERK10 (AHRD V3.3 --* PEK10_ARATH)	1.65954	0.566197	0.878581	0.234288	0.214764	0.156192	0.156192	0.29286	0.234288	0.19524	0.390481	0.370957					2.22897	0.00030589				Extensin-like RLK, induced by wounding, cell wall sensing?
Solyc12g062340	4534	SL3.0ch12	31975801	31980335	+	Solyc12g062340.2.1	S-adenosyl-L-methionine-dependent methyltransferases superfamily protein (AHRD V3.3 --* AT3G44840.1)	0.187457	0.167334	0.150389	0.138739	0.14933	0.104849	0.0328314	0.0582492	0.0254178	0.0328314	0.0285951	0.0360086					2.19858	4.69484e-14	2.20533	6.51764e-14
Solyc10g084240	3078	SL3.0ch10	63987702	63990780	+	Solyc10g084240.2.1	Peroxidase (AHRD V3.3 *** K4D3L0_SOLLC)	0.535043	0.627077	0.673874	0.311979	0.563122	0.784626	0.0857941	0.126351	0.215265	0.714431	0.798665	0.706632			2.45981	1.86298e-15	2.13763	4.0924e-09
Solyc01g103866	4756	SL3.0ch01	92269783	92274539	+	Solyc01g103866.1.1	COBRA-like protein (AHRD V3.3 *** L0AST8_POPTO)	0.17366	0.11611	0.0848107	0.0272606	0.0191834	0.0191834	0.0373571	0.0252413	0.0242316	0.0514922	0.0605791	0.0444247	-2.22895	1.52738e-07			2.12983	2.76248e-07				Cell wall
Solyc05g053150	4656	SL3.0ch05	64129789	64134445	-	Solyc05g053150.2.1	R2R3MYB transcription factor 71	1.80896	1.51606	1.16025	1.77183	2.85369	3.44465	0.443473	0.437285	0.215548	1.71717	1.81514	1.17159			2.23132	5.91586e-09	2.0901	2.28264e-17				nothing assigned
Solyc02g065230	2588	SL3.0ch02	36970080	36972668	+	Solyc02g065230.3.1	Cytochrome P450 (AHRD V3.3 *** Q8H0I6_PETHY)	0.0816254	0.0779151	0.0426678	0.0241166	0.00371024	0.00556537	0.014841	0.0222615	0.0129859	0.014841	0.0129859	0.0222615					2.07905	0.000789912
Solyc07g066640	6249	SL3.0ch07	68127428	68133677	-	Solyc07g066640.3.1	transglycosylase (AHRD V3.3 *** AT1G16290.2)	0.234382	0.188274	0.127565	0.0507187	0.0760781	0.0683935	0.0399602	0.0584034	0.0376548	0.0683935	0.046108	0.0630142					2.07734	9.84801e-14
Solyc01g096740	20777	SL3.0ch01	87613005	87633782	-	Solyc01g096740.3.1	Protein zinc induced facilitator-like 1 (AHRD V3.3 *** A0A0B0NBA1_GOSAR)	0.260741	0.217053	0.183305	0.199717	0.277847	0.298188	0.0508538	0.0626427	0.0517784	0.110491	0.128984	0.103788					2.05148	4.21495e-49
Solyc11g012120	3007	SL3.0ch11	5041097	5044104	-	Solyc11g012120.2.1	DUF506 family protein (AHRD V3.3 *** G7JKH5_MEDTR)	0.426322	0.24749	0.21396	0.440693	1.16241	2.12203	0.0686586	0.10219	0.0574817	0.408758	0.172445	0.0926093	2.36307	9.46025e-05			2.0185	1.64258e-09
Solyc02g086050	9879	SL3.0ch02	49476720	49486599	+	Solyc02g086050.3.1	alpha/beta-Hydrolases superfamily protein (AHRD V3.3 *** AT5G16120.4)	0.677172	0.526473	0.325704	0.657241	1.11955	1.31545	0.13417	0.150213	0.106947	0.256188	0.269313	0.262507					2.01239	1.8025e-17	2.16846	2.50972e-14
Solyc08g067930	7345	SL3.0ch08	57049437	57056782	+	Solyc08g067930.3.1	ARF GTPase activator (AHRD V3.3 *** G7L8Z4_MEDTR)	0.0621123	0.0320368	0.0405364	0.0156915	0.00588432	0.00261525	0.0117686	0.0150377	0.0098072	0.00588432	0.00915338	0.0124225					1.93098	1.45446e-05
Solyc08g078640	15296	SL3.0ch08	62520203	62535499	-	Solyc08g078640.2.1	Pectinesterase (AHRD V3.3 *** W9SGX5_9ROSA)	0.136894	0.111776	0.069389	0.228262	0.575521	0.591219	0.0288859	0.0307698	0.0266881	0.369237	0.318687	0.149453	2.4051	2.08308e-08	3.40618	9.07467e-13	1.92116	2.17176e-12				cell wall remodelling, Arabidopsis PME5
Solyc02g032380	16244	SL3.0ch02	28885154	28901398	-	Solyc02g032380.2.1	Retrovirus-related Pol polyprotein from transposon TNT 1-94 (AHRD V3.3 *-* A0A151QZK8_CAJCA)	0.017148	0.0192176	0.0144871	0.0174436	0.0168523	0.0109392	0.00443482	0.00443482	0.00502613	0.00798268	0.0115305	0.00975661					1.91929	1.67781e-05
Solyc08g075560	165	SL3.0ch08	59848971	59849136	-	Solyc08g075560.1.1	Unknown protein (AHRD V3.3 )	13.4539	10.6185	6.7993	10.2713	10.6185	12.0941	2.95119	2.92225	2.54612	6.74144	8.85356	5.38158					1.91099	3.02051e-12			ETI
Solyc09g082100	4282	SL3.0ch09	68373501	68377783	-	Solyc09g082100.3.1	Seed maturation protein/ Late embryogenesis abundant protein (AHRD V3.3 *** A0A0K9PC32_ZOSMR)	0.213064	0.159237	0.149145	0.0482198	0.0527053	0.0414914	0.0370059	0.0482198	0.0583123	0.0358845	0.0493411	0.060555	-1.60174	1.88707e-09			1.9002	4.55652e-10
Solyc09g007520	6546	SL3.0ch09	1092996	1099542	-	Solyc09g007520.3.1	Peroxidase (AHRD V3.3 *** K4CQE1_SOLLC)	0.46804	0.434294	0.635302	0.458503	1.37404	2.12159	0.132783	0.177532	0.123246	0.546536	0.401282	0.302245			1.67264	8.94326e-11	1.89815	5.63762e-22
Solyc02g030300	5808	SL3.0ch02	25961827	25967635	+	Solyc02g030300.3.1	Serine/threonine-protein kinase (AHRD V3.3 *** U5GTQ6_POPTR)	0.340644	0.333203	0.363794	0.267058	0.183551	0.150479	0.105831	0.0983898	0.0859877	0.102524	0.152959	0.143037					1.8886	5.14557e-25
Solyc08g007800	10912	SL3.0ch08	2311077	2321989	-	Solyc08g007800.3.1	SPX domain-containing family protein (AHRD V3.3 *** B9GW54_POPTR)	2.68731	2.67102	2.57772	1.05274	1.13944	0.734982	0.76623	0.824765	0.659724	0.648721	0.663685	0.560259					1.87193	3.98626e-97
Solyc08g061270	350	SL3.0ch08	48516630	48516980	-	Solyc08g061270.1.1	DUF1677 family protein (DUF1677) (AHRD V3.3 *** AT1G72510.2)	21.5926	20.4432	13.6561	7.43015	10.3037	8.8806	4.99448	6.3081	4.55661	7.49856	8.49746	7.40278					1.86995	3.3658e-28
Solyc10g052490	1670	SL3.0ch10	52768215	52769885	+	Solyc10g052490.2.1	Isoflavone reductase homolog (AHRD V3.3 *** IFRH_SOLTU)	7.83815	7.47886	8.11695	4.68219	5.71981	4.20219	2.04648	2.36553	2.38277	3.54973	4.16482	3.88889					1.83387	3.66132e-53
Solyc12g027550	218	SL3.0ch12	24139156	24139374	+	Solyc12g027550.1.1	LOW QUALITY:Photosystem II CP43 reaction center protein (AHRD V3.3 *-* PSBC_LACSA)	1.11849	1.22814	0.855313	1.272	0.723726	0.9869	0.307035	0.350898	0.285104	0.350898	0.372829	0.679864					1.82073	0.000131667
Solyc03g083120	2478	SL3.0ch03	54361877	54364355	+	Solyc03g083120.2.1	gamma-irradiation and mitomycin c induced 1 (AHRD V3.3 *-* AT5G24280.3)	0.096872	0.102684	0.0891222	0.0736227	0.0426237	0.0329365	0.0251867	0.0232493	0.0368113	0.030999	0.0697478	0.0581232					1.79594	0.000323432
Solyc05g023990	134	SL3.0ch05	30172538	30172672	-	Solyc05g023990.2.1	LOW QUALITY:Leucine-rich receptor-like protein kinase family protein (AHRD V3.3 --* AT1G09970.2)	2.77502	1.49424	1.77886	1.67212	2.24136	1.35193	0.640388	0.818274	0.391348	0.853851	1.2452	0.818274					1.76909	0.000344344				RLK7
Solyc11g044632	1560	SL3.0ch11	32649783	32651343	+	Solyc11g044632.1.1	Ycf1 protein (AHRD V3.3 *-* ATCG01130.1)	0.366141	0.387679	0.230761	0.224608	0.283067	0.261529	0.147687	0.0799973	0.06769	0.0307682	0.0707668	0.0830741					1.76244	0.000214466	2.27293	1.24148e-08
Solyc05g009430	3218	SL3.0ch05	3608272	3611490	+	Solyc05g009430.3.1	Nuclease S1 (AHRD V3.3 *** A0A0B0MLZ3_GOSAR)	0.271553	0.319299	0.550567	0.410314	0.622185	0.605773	0.129808	0.104444	0.113396	0.187998	0.29095	0.326759					1.76148	2.98328e-06
Solyc06g071130	9444	SL3.0ch06	43859090	43868534	-	Solyc06g071130.3.1	Zinc finger protein, putative (AHRD V3.3 *** B9R926_RICCO)	0.0335619	0.0315278	0.0361045	0.0193235	0.0340704	0.017798	0.00915325	0.0122043	0.0101703	0.0132214	0.0122043	0.00559365					1.74395	4.90659e-06
Solyc10g078770	875	SL3.0ch10	60610829	60611704	-	Solyc10g078770.2.1	Seed maturation protein (AHRD V3.3 *** Q9LKC5_GLYTO)	59.5813	58.0133	57.9475	20.4891	22.3478	16.4977	19.0691	23.4005	13.2902	22.6219	22.0408	33.8452					1.72745	1.54629e-41
Solyc09g007790	476	SL3.0ch09	1315466	1315942	+	Solyc09g007790.1.1	LOW QUALITY:Senescence regulator (AHRD V3.3 *** G7IRS7_MEDTR)	34.2346	35.604	29.9251	26.2902	33.9728	31.3851	9.72665	12.8178	9.01175	12.0929	16.5031	14.3282					1.72687	4.64285e-74
Solyc05g008480	2435	SL3.0ch05	2827858	2830293	+	Solyc05g008480.3.1	Histone chaperone (AHRD V3.3 *** A9TVI5_PHYPA)	0.419959	0.416016	0.473193	0.266171	0.366725	0.461363	0.10844	0.138015	0.171533	0.250398	0.268143	0.313491					1.69364	4.05747e-10
Solyc02g031950	2251	SL3.0ch02	27689742	27691993	+	Solyc02g031950.3.1	pathogenesis-related family protein (AHRD V3.3 *** AT1G78780.5)	0.46067	0.383892	0.332706	0.0341237	0.0277255	0.0127964	0.194079	0.100238	0.0810438	0.0767783	0.138628	0.115168	-3.71067	6.89219e-23			1.66806	6.20788e-05	-1.93646	0.00074564
Solyc08g080640	743	SL3.0ch08	64002840	64003583	+	Solyc08g080640.2.1	Osmotin-like protein (Fragment) IPR017949 Thaumatin, conserved site IPR001938	23.8661	28.4043	24.46	49.8883	164.59	249.158	9.13457	10.1029	6.71375	60.7723	50.2756	40.8635	2.86048	9.31673e-08	2.6821	1.44575e-22	1.62983	9.30937e-31
Solyc03g116480	1106	SL3.0ch03	67372238	67373344	+	Solyc03g116480.1.1	LOW QUALITY:F-box only protein 6 (AHRD V3.3 *** A0A0B2SU90_GLYSO)	9.8054	7.15447	5.28884	8.15671	11.4454	9.13725	2.47304	3.13686	1.97844	6.29108	7.13712	6.38653			1.507	1.01308e-42	1.60806	2.55723e-16
Solyc01g100980	2352	SL3.0ch01	90730897	90733249	-	Solyc01g100980.3.1	Pectin lyase-like superfamily protein (AHRD V3.3 *** AT1G02460.1)	0.457226	0.351084	0.338837	0.249025	0.197995	0.087771	0.157171	0.0734827	0.144924	0.318425	0.44702	0.293931			1.54813	0.000116226	1.60474	0.00010256				PME?
Solyc02g089630	2366	SL3.0ch02	52017396	52019762	-	Solyc02g089630.3.1	Proline dehydrogenase (AHRD V3.3 *** A0A0H4CNX3_BETPL)	0.176533	0.227261	0.292192	1.77547	3.85734	5.06264	0.0466696	0.0872519	0.105514	0.588443	0.673666	0.413939	4.19774	8.81482e-23	2.91965	4.56132e-19	1.60218	0.000337398	2.86542	3.20387e-11
Solyc04g072790	5391	SL3.0ch04	59849599	59854990	-	Solyc04g072790.2.1	Cellulose synthase (AHRD V3.3 *** M1AK99_SOLTU)	0.0792765	0.0383022	0.0489911	0.017815	0.00979823	0.00445374	0.0160335	0.0258317	0.0160335	0.00890748	0.0187057	0.0231594					1.58335	0.000868234				Cellulose synthase
Solyc03g033500	590	SL3.0ch03	5065561	5066151	-	Solyc03g033500.3.1	Zinc knuckle family protein (AHRD V3.3 *-* A0A061FDW4_THECC)	20.5932	17.0499	17.8138	9.19136	10.1178	10.6786	6.70457	7.50912	5.2255	4.92481	5.45305	4.33156					1.56885	3.50605e-49
Solyc04g011990	3463	SL3.0ch04	4342930	4346393	+	Solyc04g011990.2.1	Disease resistance protein (NBS-LRR class) family (AHRD V3.3 *-* AT5G38350.1)	0.228776	0.153904	0.188567	0.171929	0.241255	0.133106	0.0707126	0.0831913	0.0471417	0.0554609	0.0818048	0.0887374					1.56715	1.18521e-07				immunity
Solyc01g016400	2017	SL3.0ch01	19413760	19415777	-	Solyc01g016400.1.1	LOW QUALITY:aluminum activated malate transporter family protein (AHRD V3.3 --* AT1G18420.2)	1.38756	1.2876	0.830632	0.787792	0.64023	0.547408	0.380806	0.499807	0.373666	0.833012	0.811592	0.873473					1.53977	5.58034e-13
Solyc08g061857	2415	SL3.0ch08	49699912	49702327	-	Solyc08g061857.1.1	Retrovirus-related Pol polyprotein from transposon TNT 1-94 (AHRD V3.3 *-* POLX_TOBAC)	0.119278	0.105362	0.111326	0.049699	0.0576508	0.0695786	0.0457231	0.051687	0.0238555	0.047711	0.0675906	0.0616268					1.5388	0.000542794
Solyc10g085890	251	SL3.0ch10	65042168	65042419	+	Solyc10g085890.1.1	poly(ADP-ribose) glycohydrolase 2 (AHRD V3.3 --* AT2G31865.3)	34.7068	28.2838	16.9245	15.7619	12.2741	9.05311	10.8256	10.1014	7.33778	12.6934	17.3248	11.7405					1.53754	1.31509e-09
Solyc01g104780	638	SL3.0ch01	93042229	93042867	-	Solyc01g104780.3.1	Vacuolar iron transporter family protein (AHRD V3.3 *** A0A061DXK2_THECC)	2.70587	3.0892	3.91599	0.781695	0.330717	0.127777	1.08235	1.17254	1.23267	0.841825	1.64607	1.30032	-2.7093	2.73721e-05			1.52952	1.12395e-10
Solyc04g026150	5809	SL3.0ch04	18757615	18763424	-	Solyc04g026150.2.1	Homeobox leucine zipper protein (AHRD V3.3 --* A0A072TYN2_MEDTR)	0.0934129	0.0520798	0.0512531	0.0347198	0.0454665	0.0413331	0.0247999	0.0256266	0.0206666	0.0314132	0.0165333	0.0231466					1.50672	0.00031247
Solyc03g096780	341	SL3.0ch03	60555428	60555769	-	Solyc03g096780.1.1	Response to low sulfur protein, putative (AHRD V3.3 *** G7J9Q1_MEDTR)	4.00243	4.81696	6.46006	5.25231	9.29686	19.4504	13.2291	16.9225	15.125	11.8528	9.74626	10.6451					-1.50285	8.56359e-13
Solyc02g077370	485	SL3.0ch02	42890880	42891365	-	Solyc02g077370.1.1	Ethylene Response Factor C.5	1.02778	0.760955	0.632482	6.89801	18.2036	31.4462	2.3224	1.95674	2.66828	8.59781	5.7714	2.84617	4.83033	3.38237e-20			-1.50654	1.53323e-06			ETI
Solyc12g006130	1061	SL3.0ch12	690144	691205	+	Solyc12g006130.2.1	F-box protein (AHRD V3.3 *** W9SM54_9ROSA)	0.257783	0.158288	0.135675	0.696467	1.13063	1.70499	0.434162	0.619585	0.565314	0.569837	0.59245	0.375369	2.96503	5.70244e-11			-1.50745	1.08695e-05
Solyc01g086670	613	SL3.0ch01	81508861	81509474	-	Solyc01g086670.3.1	LOW QUALITY:Expressed protein-RZ53 (AHRD V3.3 --* E0CW61_9ORYZ)	0.711832	0.719655	0.422406	1.45495	2.01816	2.35452	1.39238	2.04945	2.04163	1.96341	1.71309	1.07948	1.92464	7.59996e-09			-1.51484	3.18268e-07
Solyc03g083320	3791	SL3.0ch03	54578565	54582356	+	Solyc03g083320.3.1	calcium sensor calcineurin B	0.0367311	0.0341979	0.0202655	0.0113993	0.00506636	0.00379977	0.0734623	0.100061	0.0962609	0.0164657	0.0227986	0.0177323			-2.13921	1.91147e-07	-1.51601	0.000298568
Solyc01g106330	11764	SL3.0ch01	94152428	94164192	+	Solyc01g106330.3.1	fatty acid amide hydrolase (AHRD V3.3 *** AT5G64440.1)	0.0444979	0.0820557	0.087771	0.0404155	0.0518461	0.0493967	0.164928	0.31965	0.1784	0.139209	0.121246	0.137576					-1.51822	2.36926e-06				lipid metabolism
Solyc05g021090	7056	SL3.0ch05	26352208	26359264	+	Solyc05g021090.3.1	NAC domain protein, (AHRD V3.3 *** A0A061FA31_THECC)	0.0428771	0.0558082	0.0639753	0.235484	0.219149	0.140201	0.170828	0.161299	0.15041	0.236164	0.271555	0.152452	2.12264	3.21257e-11			-1.51838	2.31981e-08
Solyc02g032780	221	SL3.0ch02	29689103	29689324	+	Solyc02g032780.1.1	LOW QUALITY:2-oxoglutarate (2OG) and Fe(II)-dependent oxygenase superfamily protein (AHRD V3.3 --* AT1G04380.2)	1.5577	1.03847	0.562503	0.237982	0.259617	0.151443	2.94232	3.82935	2.66107	0.995198	0.908659	0.757216			-1.70074	4.81249e-10	-1.52819	5.82319e-05	-1.84986	0.000756187
Solyc10g050778	4300	SL3.0ch10	50811985	50816285	-	Solyc10g050778.1.1	Ulp1 protease family, C-terminal catalytic domain containing protein (AHRD V3.3 *-* Q60D46_SOLDE)	0.0189838	0.0234506	0.025684	0.00558348	0	0.00223339	0.0591849	0.0725853	0.0725853	0.0145171	0.0145171	0.0201005			-1.95605	6.62731e-06	-1.53053	0.000372021
Solyc06g048740	3520	SL3.0ch06	31744465	31747985	+	Solyc06g048740.2.1	Non-specific serine/threonine protein kinase (AHRD V3.3 *** M1ANR5_SOLTU)	0.590645	0.477427	0.586553	2.10613	2.51263	1.88788	1.51003	1.64371	1.78285	1.91653	2.18389	1.67918	2.23726	3.54675e-56			-1.53892	2.55112e-21
Solyc01g006730	4050	SL3.0ch01	1328022	1332072	-	Solyc01g006730.3.1	Calcium-dependent protein kinase (AHRD V3.3 *** H6UM43_TOBAC)	0.0901065	0.058095	0.0521669	0.0675799	0.0569093	0.058095	0.169542	0.253721	0.18377	0.103148	0.103148	0.133974					-1.53985	1.53913e-08
Solyc04g015120	1938	SL3.0ch04	5290532	5292470	+	Solyc04g015120.3.1	U-box domain-containing protein 33 (AHRD V3.3 *** W9RCI3_9ROSA)	0.0693561	0.118896	0.126327	0.138712	0.113942	0.168436	0.309626	0.304672	0.334396	0.0891722	0.126327	0.128804					-1.54261	4.90159e-05
Solyc03g078230	19622	SL3.0ch03	51634472	51654094	+	Solyc03g078230.3.1	RING/U-box superfamily protein (AHRD V3.3 *** AT1G47570.1)	0.138534	0.143429	0.132904	0.108428	0.107939	0.103778	0.401405	0.499799	0.364691	0.2242	0.253326	0.315005					-1.54628	1.65812e-63
Solyc09g083280	1846	SL3.0ch09	69358391	69360237	-	Solyc09g083280.3.1	auxin-regulated IAA1	1.28979	1.56283	1.86968	1.25859	1.81767	2.10111	3.94478	6.63098	4.14501	2.29094	1.92429	2.62639					-1.54889	7.29214e-17
Solyc04g054745	257	SL3.0ch04	53124884	53125141	+	Solyc04g054745.1.1	Chaperone DnaJ-domain superfamily protein (AHRD V3.3 --* AT5G64360.7)	12.7333	14.5577	17.499	5.75232	5.17523	2.30838	35.8171	59.8875	43.3379	10.4249	14.7997	15.5071	-1.51005	0.000141333	-1.65457	9.42713e-36	-1.55186	3.94781e-20
Solyc05g005570	3070	SL3.0ch05	407881	410951	+	Solyc05g005570.3.1	BURP domain-containing protein (Fragment) (AHRD V1 *--- Q94IC5_9ROSI)	0.229902	0.206442	0.147012	0.1345	0.101657	0.0625583	0.591176	0.81013	0.42696	0.128244	0.140756	0.0860176			-2.22516	6.82607e-19	-1.57398	2.70299e-11
Solyc05g009990	2820	SL3.0ch05	4190077	4192897	+	Solyc05g009990.3.1	Leucine-rich repeat family protein (AHRD V3.3 *** A0A061ECS2_THECC)	0.0340511	0.0425639	0.0357537	0.0187281	0.0221332	0.00851278	0.0953432	0.141312	0.114071	0.0272409	0.030646	0.0442665			-1.66819	2.65849e-05	-1.57536	5.6997e-05
Solyc12g013665	4046	SL3.0ch12	4508174	4512220	+	Solyc12g013665.1.1	Mannan endo-1,4-beta-mannosidase 1 (AHRD V3.3 *** MAN1_SOLLC)	0.0771409	0.0652731	0.0581524	0.410627	0.562535	0.528119	0.197006	0.147161	0.256345	0.543547	0.462845	0.320431	3.17086	3.88893e-49			-1.57625	4.21701e-05				cell wall remodelling
Solyc02g080640	3458	SL3.0ch02	45383315	45386773	+	Solyc02g080640.3.1	adenylyl-sulfate reductase	4.47105	5.41109	5.56799	4.08921	6.56634	8.98932	9.79189	20.9945	18.0022	9.43365	9.74745	11.3373					-1.57754	8.03539e-07
Solyc10g054820	1615	SL3.0ch10	55924729	55926344	-	Solyc10g054820.2.1	X-intrinsic protein 1.2	0.55281	0.445815	0.386373	0.350708	0.264517	0.130772	1.00457	1.80704	1.51577	0.493368	0.745997	0.561727					-1.581	5.10208e-13
Solyc11g069220	8530	SL3.0ch11	54149209	54157739	+	Solyc11g069220.2.1	MLO-like protein (AHRD V3.3 *** K4DA78_SOLLC)	0.125548	0.122733	0.130052	0.27812	0.367073	0.229139	0.467286	0.441388	0.271364	0.395786	0.431254	0.33836					-1.58341	4.78799e-13
Solyc03g113690	1976	SL3.0ch03	65245782	65247758	+	Solyc03g113690.1.1	Abc transporter family protein (AHRD V3.3 *** D7LZ77_ARALL)	0.238081	0.218645	0.310962	0.109323	0.0898876	0.0777406	0.699665	1.15396	0.612207	0.35955	0.330398	0.284239					-1.59273	1.09737e-10	-1.62388	5.5687e-07
Solyc02g062890	2352	SL3.0ch02	35380590	35382942	-	Solyc02g062890.2.1	polyol monosaccharide transporter 5	0.187789	0.20616	0.195954	1.1349	1.20226	0.900163	0.565409	0.885875	0.44702	1.24104	1.784	0.73891	2.71637	2.45001e-50			-1.59699	8.79046e-12
Solyc07g064820	1472	SL3.0ch07	66936441	66937913	-	Solyc07g064820.1.1	LOW QUALITY:MAP kinase kinase kinase 59	0.10434	0.10434	0.114122	0.247808	0.224984	0.241287	0.286936	0.394537	0.339106	0.319542	0.381494	0.329324					-1.60041	1.89621e-07			ETI
Solyc09g011390	4359	SL3.0ch09	4731862	4736221	-	Solyc09g011390.3.1	Major facilitator superfamily protein (AHRD V3.3 *** AT3G53960.1)	0.045165	0.0440634	0.0440634	0.045165	0.071603	0.160831	0.106854	0.187269	0.136597	0.0991427	0.0837205	0.077111					-1.6184	3.02232e-08
Solyc07g056510	1349	SL3.0ch07	64439476	64440825	-	Solyc07g056510.3.1	Glutathione S-transferase (AHRD V1 **** D3Y4H6_9ROSI)	0.953467	0.807601	0.494522	11.9148	40.3089	66.5826	1.94607	1.94607	3.11656	16.7817	8.89072	4.5681	6.00216	1.19336e-15			-1.62692	7.44134e-07
Solyc10g050510	170	SL3.0ch10	49829448	49829618	+	Solyc10g050510.1.1	LOW QUALITY:transcription initiation factor TFIID subunit 1b-like protein (AHRD V3.3 -** AT3G19030.1)	7.61163	7.61163	5.39274	5.0557	5.56127	3.65134	17.6669	29.5477	19.97	11.5438	14.156	17.6949					-1.62966	1.39832e-20
Solyc10g019015	6392	SL3.0ch10	11215076	11221468	-	Solyc10g019015.1.1	Retrovirus-related Pol polyprotein from transposon TNT 1-94 (AHRD V3.3 *-* A0A151TVS9_CAJCA)	0.172042	0.125463	0.144245	0.0751277	0.062356	0.0728738	0.415456	0.622057	0.413202	0.218622	0.24717	0.264449					-1.64698	1.6443e-29	-1.59019	5.3871e-18
Solyc07g055630	759	SL3.0ch07	63723972	63724731	-	Solyc07g055630.3.1	Serine/threonine-protein kinase (AHRD V3.3 *-* M1BGA2_SOLTU)	0.259104	0.195908	0.208547	0.537168	0.99218	1.02378	0.733076	0.739396	0.676199	1.2576	0.922665	0.467652	2.21163	6.24962e-09			-1.65229	5.59948e-08
Solyc05g008300	2970	SL3.0ch05	2673192	2676162	-	Solyc05g008300.2.1	Heavy metal transport/detoxification superfamily protein (AHRD V3.3 *-* AT1G23000.2)	0.205308	0.305537	0.373434	0.126095	0.0743635	0.0501145	0.743635	1.33208	0.902062	0.281288	0.307154	0.412232					-1.65755	7.5758e-10	-1.78818	4.61799e-05
Solyc02g078620	854	SL3.0ch02	43840697	43841551	+	Solyc02g078620.1.1	Dof zinc finger protein (AHRD V3.3 *** W9RD26_9ROSA)	0.146053	0.162906	0.19661	0.123584	0.0786442	0.0617918	0.415691	0.696563	0.567362	0.157288	0.292107	0.404456					-1.66052	2.27967e-06				putatively involved in biotic stress
Solyc07g054893	1159	SL3.0ch07	63192887	63194046	+	Solyc07g054893.1.1	Methylketone synthase Id (AHRD V3.3 *** E0YCS6_SOLLC)	0.103511	0.173899	0.0910897	0.236005	0.0993706	0.0579662	0.327095	0.443027	0.443027	0.107651	0.0786684	0.132494			-1.8205	6.16752e-07	-1.66132	5.3476e-05
Solyc05g052280	3063	SL3.0ch05	63410974	63414037	-	Solyc05g052280.3.1	Peroxidase (AHRD V3.3 *** K4C1Q9_SOLLC)	0.79944	1.16624	1.10354	3.68056	7.82354	11.537	2.7228	5.24025	2.57388	8.08532	6.56638	3.76207	3.16763	3.11333e-13			-1.66791	2.21319e-13
Solyc11g007490	3604	SL3.0ch11	1761891	1765495	-	Solyc11g007490.2.1	Glycosyltransferase (AHRD V3.3 *** K4D510_SOLLC)	0.123903	0.117242	0.095925	1.53746	5.36114	10.1627	0.452979	0.362383	0.289107	3.27211	1.44687	0.835347	5.94081	3.4909e-14			-1.67401	9.63216e-10				cell wall remodelling
Solyc08g081860	386	SL3.0ch08	64922693	64923079	-	Solyc08g081860.1.1	LOW QUALITY:Major facilitator superfamily protein (AHRD V3.3 --* AT1G27040.3)	0.173749	0.235802	0.285444	0.136517	0.124106	0.111696	0.806691	1.03008	0.521246	0.347497	0.273034	0.285444					-1.67855	0.000413164
Solyc02g090930	8847	SL3.0ch02	53035823	53044670	-	Solyc02g090930.3.1	Lipase (AHRD V3.3 *** A0A0B2PU23_GLYSO)	0.0206273	0.0580822	0.0602535	0.0211702	0.012485	0.0211702	0.0857663	0.240471	0.158505	0.0423403	0.0455973	0.0716528					-1.67982	0.000874183
Solyc01g009930	2409	SL3.0ch01	4456907	4459316	-	Solyc01g009930.2.1	Leucine-rich repeat receptor-like protein kinase family protein (AHRD V3.3 *-* AT4G08850.2)	0.153454	0.183348	0.273029	2.40146	4.01372	4.83679	0.621788	0.715455	0.711469	2.47519	1.78166	1.21567	4.46114	6.40504e-36	1.5445	0.000290992	-1.69229	1.50906e-09				LeMIK2 homolog, Fusarium resistance in Arabidopsis
Solyc09g083200	2284	SL3.0ch09	69300110	69302394	+	Solyc09g083200.3.1	Receptor-like protein kinase (AHRD V3.3 *** W0TR82_ACAMN)	3.07092	3.18443	4.82393	11.7603	12.6788	10.3373	12.1912	11.569	13.3935	14.4823	15.941	10.7913	1.90365	2.21777e-15			-1.70539	4.86258e-07
Solyc11g044860	2687	SL3.0ch11	32397138	32399825	-	Solyc11g044860.2.1	ENTH/ANTH/VHS superfamily protein (AHRD V3.3 *** AT1G03050.1)	0.225136	0.246578	0.287674	0.294822	0.307329	0.380588	0.716506	1.09888	0.798699	0.523532	0.475288	0.450273					-1.7088	1.13505e-21
Solyc12g056750	3513	SL3.0ch12	63789159	63792672	-	Solyc12g056750.2.1	WRKY transcription factor 61	0.0683397	0.0710733	0.0642393	0.684763	1.28889	1.80143	0.239189	0.330764	0.142147	0.591822	0.459243	0.440107	4.48149	1.5342e-30			-1.71859	1.33499e-07	1.52488	0.000822143		leaf senescence and defense
Solyc03g005780	1328	SL3.0ch03	543039	544367	+	Solyc03g005780.3.1	chlorophyll a/b-binding protein Cab-3C	0.0614368	0.104804	0.130101	0.0578229	0.0614368	0.0252975	0.256589	0.466197	0.318026	0.0939622	0.115646	0.0795064			-1.71667	1.20624e-06	-1.72063	6.12453e-05
Solyc11g011890	4113	SL3.0ch11	4830777	4834890	-	Solyc11g011890.2.1	Zinc finger protein, putative (AHRD V3.3 *** B9T5L7_RICCO)	0.0490331	0.0396935	0.0560379	0.0338562	0.0326888	0.0245166	0.148267	0.212477	0.141262	0.0560379	0.0572053	0.0688799					-1.72337	3.91946e-10
Solyc08g078870	440	SL3.0ch08	62683148	62683588	+	Solyc08g078870.2.1	14 kDa proline-rich protein DC2.15, putative (AHRD V3.3 *** B9RD76_RICCO)	2.01483	2.77719	3.87718	0.392074	0.631675	0.533657	8.33158	16.0424	6.91576	1.14355	2.1673	2.86432	-2.2314	1.29443e-08	-2.20687	4.48924e-07	-1.73115	2.14347e-08	-1.76889	4.0857e-05
Solyc01g067125	600	SL3.0ch01	75300596	75301196	-	Solyc01g067125.1.1	Cullin 1, putative (AHRD V3.3 *-* A0A061EP85_THECC)	0.143848	0.303678	0.239746	0.583382	0.671289	0.57539	0.775179	0.895052	0.72723	0.791162	0.815136	0.631331	1.66379	7.59289e-05			-1.73506	1.2115e-05
Solyc12g096880	2622	SL3.0ch12	66608788	66611410	+	Solyc12g096880.2.1	Disease resistance protein (TIR-NBS-LRR class) family (AHRD V3.3 *-* AT3G44670.2)	0.0384526	0.0842295	0.0549323	0.0585944	0.0439458	0.0585944	0.179445	0.256351	0.192263	0.175783	0.131837	0.148317					-1.74358	8.49948e-06				immunity
Solyc02g068670	3562	SL3.0ch02	39185486	39189048	+	Solyc02g068670.2.1	Ankyrin repeat family protein (AHRD V3.3 *** B9ICR0_POPTR)	0.0310039	0.0417879	0.0444839	0.0970558	0.164456	0.266903	0.111884	0.133452	0.167152	0.153672	0.111884	0.0687478	2.43677	3.14943e-06			-1.76958	8.49023e-06
Solyc01g091050	2859	SL3.0ch01	84642836	84645695	-	Solyc01g091050.3.1	Pectinesterase (AHRD V3.3 *** K4AZ45_SOLLC)	0.0436628	0.0268694	0.0520595	0.0352661	0.0285488	0.0083967	0.167934	0.154499	0.110836	0.0453422	0.0587769	0.114195					-1.77233	2.74954e-05				PME
Solyc02g077590	539	SL3.0ch02	43046175	43046714	-	Solyc02g077590.1.1	Homeobox-leucine zipper protein family (AHRD V3.3 *-* AT1G69780.1)	0.462503	0.578128	0.738225	0.3113	0.302406	0.266828	1.14736	3.18415	2.32141	0.56034	0.764908	0.925005					-1.80313	3.10074e-06
Solyc01g067120	2099	SL3.0ch01	75298436	75300535	-	Solyc01g067120.3.1	Cullin 1, putative (AHRD V3.3 *** A0A061EP85_THECC)	0.249294	0.267591	0.192116	0.656398	0.706714	0.583211	0.84394	0.983453	0.77304	0.944573	0.999463	0.722724	1.72135	2.37334e-18			-1.81883	2.56381e-23
Solyc04g080685	3301	SL3.0ch04	64871152	64874453	-	Solyc04g080685.1.1	Sec14p-like phosphatidylinositol transfer family protein (AHRD V3.3 *-* AT4G34580.2)	0.0247273	0.0450909	0.0552728	0.0872728	0.0712728	0.0829091	0.164364	0.110546	0.177455	0.104727	0.0858182	0.0843637					-1.82823	0.00033872
Solyc04g007780	1785	SL3.0ch04	1466585	1468370	+	Solyc04g007780.3.1	MLP (AHRD V3.3 *** G8DRV9_GOSBA)	0.193622	0.250096	0.212447	0.0484056	0.080676	0.110257	0.467921	1.23972	0.796003	0.188244	0.357664	0.204379			-1.60121	2.1823e-06	-1.8297	1.84884e-08
Solyc04g072760	5550	SL3.0ch04	59814618	59820168	+	Solyc04g072760.3.1	Sulfate transporter (AHRD V3.3 *** S6A1Z9_NICAT)	0.0155742	0.0155742	0.0181699	0.000865234	0.00692187	0.014709	0.0467226	0.0761406	0.0614316	0.0458574	0.0484531	0.0415312					-1.83339	4.5015e-06
Solyc01g106630	3072	SL3.0ch01	94321306	94324378	-	Solyc01g106630.2.1	CBL-interacting protein kinase 23 (AHRD V3.3 --* AT1G30270.3)	6.90663	7.05354	12.1206	23.9286	165.99	258.351	22.0859	36.0164	39.0391	86.6994	83.0812	77.5687	4.36117	1.31417e-07			-1.8349	6.78983e-05
Solyc01g008510	347	SL3.0ch01	2552949	2553296	+	Solyc01g008510.3.1	Photosystem II 5 kDa protein (AHRD V3.3 *** G7IWU5_MEDTR)	2.37385	2.60848	2.66368	2.12543	2.19443	1.49056	7.68742	13.0148	8.26708	3.06393	4.92713	6.10025					-1.83795	3.05783e-28
Solyc08g067320	899	SL3.0ch08	56451584	56452483	-	Solyc08g067320.2.1	Chlorophyll a-b binding protein, chloroplastic (AHRD V3.3 *** Q41447_SOLTU)	0.293511	0.34154	1.01395	1.16871	0.549667	0.352214	1.649	3.16459	1.61698	0.816495	0.827168	1.73438					-1.84462	0.000247729
Solyc03g122250	4107	SL3.0ch03	71617008	71621115	-	Solyc03g122250.3.1	Lung seven transmembrane receptor family protein (AHRD V3.3 *** AT1G72480.1)	0.114578	0.162513	0.192912	0.072488	0.0795029	0.0911945	0.438435	0.811397	0.555351	0.227986	0.330872	0.34841					-1.84891	1.48625e-12	-1.68724	1.21962e-12
Solyc04g074840	3829	SL3.0ch04	60835373	60839202	-	Solyc04g074840.3.1	Protein DETOXIFICATION (AHRD V3.3 *** K4BU22_SOLLC)	0.0250805	0.0275885	0.0112862	0.00125402	0.00125402	0.00125402	0.0790035	0.0840196	0.0752414	0.0137943	0.0200644	0.00752414			-2.42272	5.13518e-07	-1.85265	0.00010309
Solyc04g040130	1127	SL3.0ch04	12036164	12037291	+	Solyc04g040130.1.1	Fatty acid desaturase (AHRD V3.3 *** I3RV99_9ERIC)	0.766422	1.10705	0.655717	11.441	41.0632	68.4245	1.99696	3.35097	4.11739	23.5675	12.7822	5.82907	5.84635	4.15418e-14			-1.85303	6.61813e-09				lipids
Solyc10g085120	5285	SL3.0ch10	64539218	64544503	+	Solyc10g085120.2.1	Receptor-kinase, putative (AHRD V3.3 *** B9SUC9_RICCO)	0.0263497	0.0481563	0.0336186	0.0190808	0.0118119	0.00545166	0.116302	0.17627	0.12448	0.0318013	0.037253	0.0445219			-1.75749	1.28124e-11	-1.86736	9.2379e-09
Solyc11g020330	572	SL3.0ch11	10877535	10878107	+	Solyc11g020330.1.1	leer-sHSP small heat shock protein	0.159259	0.159259	0.150877	0.0502923	0.0586743	0.0419102	0.385574	0.73762	0.678946	0.0670564	0.192787	0.259843					-1.87558	2.19232e-05				abiotic stress
Solyc07g064990	2559	SL3.0ch07	67062622	67065181	-	Solyc07g064990.3.1	S-adenosyl-L-methionine:carboxyl methyltransferase family protein (AHRD V3.3 *** B9GJG7_POPTR)	0.0225136	0.0675409	0.0469034	0.00187614	0.00938069	0.013133	0.176357	0.264535	0.10694	0.0787978	0.0619125	0.116321					-1.88672	0.000551581	-3.19857	2.88035e-05
Solyc02g070935	2761	SL3.0ch02	41088138	41090899	-	Solyc02g070935.1.1	Pectate lyase (AHRD V3.3 *-* A0A199VAW8_ANACO)	1.43635	2.16148	2.8188	0.919892	0.683398	0.419081	6.4775	11.6404	7.46347	1.89891	2.4971	2.64664			-1.73261	5.38945e-42	-1.8945	3.05274e-07	-1.59225	1.2216e-06		Cell wall
Solyc02g071820	9083	SL3.0ch02	41737052	41746135	-	Solyc02g071820.3.1	Receptor-like protein kinase (AHRD V3.3 *** B9I1R1_POPTR)	0.0232638	0.0274936	0.0227351	0.0486424	0.104687	0.264361	0.0819519	0.122135	0.0845955	0.133238	0.0618605	0.0481137	2.78739	3.47854e-05			-1.90155	9.07414e-15
Solyc01g079140	570	SL3.0ch01	78084330	78084900	+	Solyc01g079140.2.1	LOW QUALITY:evolutionarily conserved C-terminal region 2 (AHRD V3.3 --* AT3G13460.4)	0.36169	0.277576	0.504684	2.75053	2.91035	2.70847	1.472	1.41312	1.51405	3.36456	2.48136	1.88415	3.13451	5.32956e-35			-1.9036	4.07805e-09
Solyc11g071580	6853	SL3.0ch11	55301479	55308332	+	Solyc11g071580.2.1	aldehyde oxidase	0.0308328	0.0217231	0.0238254	0.0350373	0.0280298	0.0133142	0.0938999	0.105112	0.0974037	0.0539574	0.0686731	0.0574612					-1.91163	7.46164e-12
Solyc10g079860	1376	SL3.0ch10	61458331	61459707	-	Solyc10g079860.2.1	LEQB L.esculentum TomQ'b beta(1,3)glucanase	10.4325	7.92812	4.87616	173.163	680.27	1290.4	18.6396	27.37	42.6995	237.673	149.654	64.4051	6.81817	1.00079e-18			-1.91917	0.000862954				cell wall
Solyc10g085850	176	SL3.0ch10	65027135	65027311	+	Solyc10g085850.1.1	LOW QUALITY:S-locus lectin protein kinase family protein (AHRD V3.3 --* AT1G61360.1)	12.5907	14.9514	15.1685	44.5558	71.0125	102.245	52.7235	59.263	56.034	82.8706	76.9551	93.1819	2.61526	1.42452e-14			-1.92312	7.31494e-42
Solyc03g096770	347	SL3.0ch03	60549447	60549794	-	Solyc03g096770.1.1	Response to low sulfur protein, putative (AHRD V3.3 *** G7J9Q1_MEDTR)	0.124213	0.234625	0.220824	0.0276029	0.248426	0.358838	0.552059	0.924699	0.883294	0.524456	0.855691	0.400243					-1.95525	0.00017993
Solyc09g014940	308	SL3.0ch09	7254009	7254317	-	Solyc09g014940.2.1	Wound-induced protein 1 (AHRD V3.3 *** A0A0B2R5F9_GLYSO)	0.575106	0.341955	0.528476	0.170977	0.248694	0.170977	1.42999	2.39368	2.08282	0.68391	0.963691	0.77717					-1.97141	6.96756e-09	-1.83783	4.62583e-05
Solyc07g063850	2445	SL3.0ch07	66335499	66337944	+	Solyc07g063850.3.1	IAA-amido synthetase 3-9	0.0549802	0.0687252	0.0569438	0.0608709	1.72991	2.78043	0.210103	0.414315	0.168868	0.141378	0.231702	0.121742	4.92503	0.000370134			-2.02528	1.23288e-07
Solyc01g102340	2049	SL3.0ch01	91041663	91043712	+	Solyc01g102340.3.1	R2R3MYB transcription factor 61	0.021086	0.0656007	0.0749723	0.0281146	0.0117144	0.0304575	0.126516	0.290518	0.290518	0.0538863	0.0749723	0.13823					-2.04087	0.00087539				cell wall, OE: ectopic lignification and dark photomorphogenesis
Solyc01g065700	4002	SL3.0ch01	72100698	72104700	-	Solyc01g065700.3.1	Protein phosphatase 2C family protein (AHRD V3.3 *** AT5G27930.2)	0.0431938	0.0323954	0.0623911	0.0431938	0.0551921	0.0431938	0.123582	0.271161	0.20877	0.0959862	0.0923868	0.122382					-2.04676	9.29486e-08
Solyc04g007630	1225	SL3.0ch04	1308419	1309644	+	Solyc04g007630.2.1	Heavy metal transport/detoxification superfamily protein (AHRD V3.3 *** AT1G71050.1)	0.258558	0.423095	0.528869	0.0901036	0.199795	0.160619	1.06557	2.5895	1.74331	0.407425	0.728664	1.23403					-2.04932	6.06482e-09	-2.17768	5.60197e-05
Solyc04g007690	3712	SL3.0ch04	1373816	1377528	-	Solyc04g007690.3.1	SlPIN3	0.0129354	0.0413933	0.0685576	0.0620899	0.103483	0.283285	0.115125	0.249653	0.184976	0.0633834	0.0776124	0.138409					-2.0515	0.000783847
Solyc08g022240	1448	SL3.0ch08	29942241	29943689	-	Solyc08g022240.1.1	Alpha/beta-Hydrolases superfamily protein (AHRD V3.3 *** A0A061GDS7_THECC)	0.0530342	0.116012	0.0762367	0.0198878	0.122642	0.109383	0.377869	0.424274	0.275115	0.188934	0.275115	0.27843					-2.0608	4.96626e-07
Solyc12g045020	2054	SL3.0ch12	61343823	61345877	+	Solyc12g045020.2.1	Cytochrome P450 family protein (AHRD V3.3 *** B9HFW5_POPTR)	0.0981617	0.0864758	0.0584296	1.29013	2.7719	4.25367	0.250079	0.511843	0.33188	1.99595	1.39062	0.911502	5.37525	1.50104e-30	2.14376	1.38555e-11	-2.0897	3.35396e-10
Solyc01g111880	7966	SL3.0ch01	97955743	97963709	-	Solyc01g111880.3.1	MAP kinase kinase kinase 11	0.0301425	0.0271283	0.0319511	0.0639022	0.0632993	0.0542566	0.147698	0.13323	0.113939	0.126599	0.160358	0.141067					-2.10169	4.88192e-16
Solyc08g007430	6267	SL3.0ch08	1992822	1999089	+	Solyc08g007430.2.1	NIT2	1.10035	1.05131	1.10724	0.514926	0.425274	0.262827	3.47269	6.59136	4.77839	1.29115	1.80531	2.72558					-2.10693	3.13993e-49	-2.05868	5.84414e-09
Solyc03g116225	755	SL3.0ch03	67202555	67203310	+	Solyc03g116225.1.1	42kDa chitin-binding protein (AHRD V3.3 *** D0VX39_SOLLC)	25.0946	45.9008	57.1648	8.66557	5.99093	1.52473	157.48	235.991	196.653	10.5207	10.7748	18.481			-3.78411	5.38945e-42	-2.11917	1.45873e-07				defense, PR-3? Chitinase?
Solyc01g095530	546	SL3.0ch01	86637406	86637952	-	Solyc01g095530.2.1	LOW QUALITY:cytoplasmic tRNA 2-thiolation protein (AHRD V3.3 *** AT3G55570.1)	24.2955	24.1287	27.7111	16.2351	11.3883	9.43899	68.6369	167.593	122.435	36.5794	46.5891	66.6788					-2.14478	9.35466e-13	-1.79762	3.1772e-09
Solyc01g108700	503	SL3.0ch01	95833159	95833662	+	Solyc01g108700.3.1	LOW QUALITY:transcription initiation factor TFIID subunit 1b-like protein (AHRD V3.3 -** AT3G19030.1)	0.104825	0.0857663	0.123885	0.0285888	0.0190592	0.00952959	0.247769	0.743308	0.495539	0.123885	0.266828	0.314476					-2.14541	0.000331879	-3.40168	0.000755084
Solyc05g009170	638	SL3.0ch05	3304929	3305567	+	Solyc05g009170.2.1	Zinc finger family protein (AHRD V3.3 *** B9HWF8_POPTR)	0.0977118	0.0826792	0.120261	0.233005	0.308168	0.924504	0.390847	0.653918	0.375815	0.278103	0.315684	0.14281	2.57101	0.000781685			-2.15741	1.91912e-06
Solyc04g053110	308	SL3.0ch04	51649260	51649568	+	Solyc04g053110.1.1	Glutaredoxin family protein (AHRD V3.3 *** B9I9V9_POPTR)	0.963691	1.69423	1.30565	0.404129	0.248694	0.248694	3.74596	8.39344	7.24323	2.02064	2.1139	1.84967	-1.87876	0.000128907	-1.56527	7.4231e-09	-2.20371	6.66567e-11	-2.53223	2.29476e-13		redox state
Solyc11g007980	2195	SL3.0ch11	2191918	2194113	+	Solyc11g007980.2.1	Cytochrome P450 (AHRD V3.3 *** Q9AVQ2_SOLTU)	0.433049	0.179344	0.155285	5.21628	19.7081	27.3127	0.966706	1.82843	0.929525	9.14872	7.89331	5.18128	6.38546	3.05149e-15	2.74785	1.29079e-13	-2.20893	1.09853e-09
Solyc10g055820	2206	SL3.0ch10	57382210	57384416	-	Solyc10g055820.2.1	Chitinase (AHRD V3.3 *** B9VRK7_CAPAN)	0.17845	0.19586	0.217622	0.979298	4.65928	8.55471	0.48312	1.10769	1.28397	3.22951	2.65716	1.86284	4.85242	5.88513e-08			-2.21888	8.46846e-10				defense
Solyc03g121180	7441	SL3.0ch03	70840093	70847534	-	Solyc03g121180.3.1	GDSL esterase/lipase family (AHRD V3.3 *** A0A151U1D5_CAJCA)	0.0232337	0.0148437	0.0219429	0.00709917	0.0129076	0.00709917	0.0755094	0.123267	0.0942254	0.0225883	0.0232337	0.0271059			-1.88504	5.0774e-12	-2.22157	1.05298e-13
Solyc05g024120	2581	SL3.0ch05	30432857	30435438	-	Solyc05g024120.2.1	Vacuolar protein sorting-associated protein 33-like protein (AHRD V3.3 *-* W9RWW6_9ROSA)	0.517122	0.394352	0.422254	0.435276	0.418534	0.24368	2.08523	2.6749	1.96618	1.55695	1.96804	2.02012					-2.27526	4.74768e-99	-2.1364	6.03562e-19
Solyc12g099500	359	SL3.0ch12	67607763	67608122	-	Solyc12g099500.2.1	oxidoreductase/transition metal ion-binding protein (AHRD V3.3 --* AT2G31940.1)	0.800485	1.094	0.627047	2.70831	3.24197	5.2832	4.04245	4.69618	4.20255	8.89873	7.21771	5.13645	2.42812	2.29278e-09			-2.30602	3.06573e-21
Solyc11g071350	3095	SL3.0ch11	55156324	55159419	+	Solyc11g071350.1.1	aluminum activated malate transporter family protein (AHRD V3.3 *** AT1G08440.1)	0.0263726	0.089977	0.0589505	0.00155133	0.013962	0.00620531	0.108593	0.459193	0.37387	0.0558478	0.0605018	0.172197					-2.30787	0.000213504	-3.53243	0.000168212
Solyc01g104400	2538	SL3.0ch01	92669228	92671766	-	Solyc01g104400.3.1	Basic blue protein (AHRD V3.3 *** A0A151R520_CAJCA)	0.0435081	0.0756662	0.164574	0.0756662	0.423731	1.03284	0.245915	0.785037	0.529663	0.253482	0.279965	0.22889					-2.33632	2.47354e-05
Solyc04g011880	308	SL3.0ch04	4280244	4280552	-	Solyc04g011880.1.1	Glutaredoxin (AHRD V3.3 *** A0A103XEX1_CYNCS)	3.13977	3.97911	3.21748	1.78749	1.27456	0.621736	14.5797	22.0561	18.2635	6.96345	7.38312	8.54887					-2.34084	3.69031e-48	-2.43651	5.05775e-10		redox state
Solyc08g023660	1258	SL3.0ch08	26772438	26773696	-	Solyc08g023660.3.1	Major latex-like protein (AHRD V3.3 *** B5THI3_PANGI)	0.0305189	0.0152594	0.0381486	0.0419635	0.0152594	0.0152594	0.152594	0.206003	0.110631	0.0953716	0.0724824	0.103001					-2.40868	8.9375e-05
Solyc09g055715	5310	SL3.0ch09	44271920	44277230	+	Solyc09g055715.1.1	aluminum induced protein with YGL and LRDR motifs (AHRD V3.3 --* AT5G19140.3)	0.0235127	0.013565	0.0226083	0.010852	0.02713	0.0262257	0.0560686	0.103998	0.166397	0.0886246	0.0967636	0.0958593					-2.4248	5.79662e-06	-1.93775	2.19734e-06
Solyc08g080620	11800	SL3.0ch08	63965721	63977521	+	Solyc08g080620.2.1	PR-5x	0.233206	0.219776	0.128202	5.19118	6.5017	5.57294	0.574266	1.38296	1.32232	3.01296	2.87581	3.08744	5.16246	4.17989e-118	1.57964	3.35484e-05	-2.43401	2.41748e-07				defense
Solyc02g079520	658	SL3.0ch02	44610436	44611094	-	Solyc02g079520.2.1	Calcium-binding EF-hand protein (AHRD V3.3 *** G7ILC0_MEDTR)	0.16034	0.153052	0.123899	0.174916	0.298815	0.204069	0.692377	0.867294	0.947464	0.867294	0.32068	0.539325					-2.47575	3.80441e-12
Solyc01g014470	431	SL3.0ch01	13883756	13884187	-	Solyc01g014470.1.1	LOW QUALITY:RHO guanyl-nucleotide exchange factor 2 (AHRD V3.3 --* AT1G01700.4)	0.0667071	0.0555893	0.111179	0.233475	0.144532	0.144532	0.3113	0.711542	0.378007	0.166768	0.211239	0.200121					-2.4836	0.000112801
Solyc07g041720	635	SL3.0ch07	54164774	54165409	+	Solyc07g041720.1.1	Germin-like protein (AHRD V3.3 *** G3F4I5_CAMSI)	0.166138	0.309622	0.407794	0.0981727	0.0377587	0	1.49525	2.71863	1.19318	0.211449	0.47576	0.151035			-2.54588	3.30738e-10	-2.4958	4.0518e-10				abiotic stress
Solyc10g050512	5785	SL3.0ch10	49844049	49849834	-	Solyc10g050512.1.1	Retrovirus-related Pol polyprotein from transposon TNT 1-94 (AHRD V3.3 *-* A0A151R7Y9_CAJCA)	0.00415046	0.00498055	0.00664074	0.00166018	0.000830092	0.000830092	0.0232426	0.0464851	0.027393	0.00913101	0.0099611	0.0141116					-2.53027	5.88894e-05
Solyc09g018010	8664	SL3.0ch09	12597598	12606262	+	Solyc09g018010.3.1	Non-specific lipid-transfer protein (AHRD V3.3 *** M0ZNZ5_SOLTU)	0.0343659	0.0388002	0.0476688	0.0238344	0.0138572	0.00332573	0.222824	0.397979	0.216173	0.021063	0.0338116	0.028823			-3.18656	1.60067e-45	-2.69641	7.42618e-31				lipid
Solyc05g044510	7165	SL3.0ch05	57548810	57555975	-	Solyc05g044510.2.1	RNA helicase DEAH-box17	0.00402142	0.00402142	0.00201071	0.00938331	0.00268094	0.00134047	0.0187666	0.0268094	0.025469	0.0241285	0.0656831	0.0268094					-2.76878	3.16956e-05
Solyc01g081250	6154	SL3.0ch01	80365913	80372067	+	Solyc01g081250.3.1	Glutathione s-transferase, putative (AHRD V3.3 *-* B9SPC9_RICCO)	1.96096	1.52632	1.50681	2.71788	3.39676	3.54737	12.1325	13.8781	10.5243	9.80481	10.8185	11.2508					-2.82022	6.18211e-208	-1.52179	5.89972e-31
Solyc11g039807	667	SL3.0ch11	42546708	42547375	+	Solyc11g039807.1.1	Sulfotransferase (AHRD V3.3 *** A0A0V0HSZ8_SOLCH)	0.00718999	0.02876	0.0431399	0.00718999	0.02157	0	0.2157	0.23727	0.1438	0.15099	0.16537	0.16537					-2.83678	0.000759688	-3.87832	0.000398522
Solyc05g056380	1106	SL3.0ch05	66559036	66560142	+	Solyc05g056380.3.1	patatin-like phospholipase domain protein (AHRD V3.3 *** AT1G76980.1)	0.0173547	0.0650801	0.0303707	0.29503	0.29503	0.442545	0.199579	0.234288	0.399158	0.351433	0.316723	0.186563	3.45446	7.74348e-09			-2.84645	3.02795e-05
Solyc05g010060	5246	SL3.0ch05	4268586	4273832	+	Solyc05g010060.3.1	Phosphate transporter PHO1-like protein (AHRD V3.3 *** A0A072TS35_MEDTR)	0.040276	0.0823827	0.0475989	0.0265455	0.0146458	0.00366145	0.366145	0.45402	0.497042	0.124489	0.259048	0.196803					-2.89663	3.16453e-21	-3.47471	9.94941e-08
Solyc12g013710	3745	SL3.0ch12	4543869	4547614	-	Solyc12g013710.2.1	light dependent NADH:protochlorophyllide oxidoreductase 1	0.160268	0.169243	0.152575	0.203861	0.153857	0.0718001	1.13854	1.60909	1.10649	0.150011	0.142318	0.169243			-2.93871	2.39555e-110	-2.92925	6.27272e-114
Solyc01g009810	4027	SL3.0ch01	4185117	4189144	+	Solyc01g009810.3.1	Leucine-rich repeat receptor-like kinase protein (AHRD V3.3 *-* A0A060H1D1_ELAGV)	0.0798895	0.0846591	0.0572343	1.15542	3.80966	6.62964	0.451913	0.472183	0.844206	2.36568	1.45232	0.451913	5.98425	7.20728e-26			-2.98235	9.77564e-18
Solyc09g084465	9666	SL3.0ch09	69557929	69567595	+	Solyc09g084465.1.1	Wound-induced proteinase inhibitor 1 (AHRD V3.3 *-* ICI1_SOLLC)	0.105329	0.109801	0.163459	0.279222	0.317975	0.377098	0.985225	0.642906	1.37425	0.426285	0.21513	0.500314	1.62448	9.76072e-09			-2.98318	1.43654e-08				protease inhibitor
Solyc03g123410	626	SL3.0ch03	71770205	71770831	-	Solyc03g123410.1.1	Germin-like protein (AHRD V3.3 *** Q0PWM4_CAPCH)	0.0383007	0.114902	0.0766015	0.949858	1.97632	1.58565	0.275765	0.291086	1.26392	0.383007	0.51323	0.490249	4.53893	1.83322e-19			-2.99976	0.000605665	1.89712	4.28424e-08		abiotic stress
Solyc04g015110	4142	SL3.0ch04	5282539	5286681	+	Solyc04g015110.3.1	weak chloroplast movement under blue light protein (DUF827) (AHRD V3.3 *** AT1G12150.2)	0.00927427	0.0255042	0.0150707	0.0637606	0.0568049	0.0220264	0.155344	0.14607	0.117088	0.0440528	0.0544863	0.0208671			-1.70103	2.55415e-05	-3.01051	5.39919e-12
Solyc07g054670	20489	SL3.0ch07	63032953	63053442	+	Solyc07g054670.3.1	External alternative NAD(P)H-ubiquinone oxidoreductase B1, mitochondrial (AHRD V3.3 *** ENDB1_SOLTU)	0.00609447	0.0086729	0.00750089	0.0084385	0.00515686	0.00234403	0.0623511	0.0745401	0.0574287	0.0485214	0.0522718	0.0485214					-3.06338	2.22335e-37	-3.03059	5.17608e-12
Solyc10g054840	1900	SL3.0ch10	55948632	55950532	-	Solyc10g054840.2.1	X-intrinsic protein 1.1	0.0277917	0.0202121	0.0151591	0.0202121	0	0.00757956	0.179383	0.275391	0.151591	0.0480039	0.0884282	0.0202121			-1.81931	0.000667101	-3.1874	1.07183e-11
Solyc07g005750	3197	SL3.0ch07	602141	605338	+	Solyc07g005750.3.1	F-box family protein (AHRD V3.3 *** A0A061GK25_THECC)	0.141174	0.124653	0.126155	0.0615758	0.0405499	0.030037	1.10086	1.5409	1.19998	1.03177	1.12639	1.23001					-3.2307	4.57121e-119	-4.47825	6.83681e-79
Solyc10g044513	27059	SL3.0ch10	26657280	26684339	-	Solyc10g044513.1.1	Retrovirus-related Pol polyprotein from transposon 412 family (AHRD V3.3 --* A0A151R299_CAJCA)	0.0134893	0.0134893	0.0129569	0.00638968	0.00585721	0.00461477	0.132763	0.137378	0.127084	0.0931829	0.10401	0.091408					-3.26866	5.13678e-83	-3.90066	1.9492e-74
Solyc06g008420	4466	SL3.0ch06	2342014	2346480	+	Solyc06g008420.2.1	LOW QUALITY:L-aspartate oxidase (AHRD V3.3 *-* AT5G14760.1)	0.00967679	0.00967679	0.0118272	0.010752	0.0129024	0.016128	0.112896	0.118272	0.104294	0.0473087	0.0344064	0.0150528			-1.66608	0.000308078	-3.37775	7.57194e-17
Solyc03g042560	8627	SL3.0ch03	6973270	6981897	+	Solyc03g042560.2.1	Phenylalanine ammonia-lyase (AHRD V3.3 *** PAL1_SOLLC)	0.0367399	0.0673566	0.0423066	0.0918498	0.285013	0.359606	0.477063	0.621796	0.501556	1.40836	1.4696	1.4028	2.5838	7.18373e-06	1.53566	5.72671e-73	-3.38148	4.56478e-53	-2.34647	2.19734e-06
Solyc07g007260	1051	SL3.0ch07	1992584	1993635	+	Solyc07g007260.3.1	Metallocarboxypeptidase inhibitor-like protein (AHRD V3.3 *** A0A089Q749_SOLHA)	0.036524	0.100441	0.251103	0.0593516	0.00456551	0	0.81266	1.38335	2.16405	0.0821791	0.0821791	0.205448			-3.48943	5.10409e-15	-3.42757	0.000605298
Solyc10g055120	3059	SL3.0ch10	56314279	56317338	+	Solyc10g055120.1.1	Nucleotide binding site-leucine rich repeat protein (AHRD V3.3 *** A0A0H5AGV4_SOLPI)	0.0109871	0.0266828	0.0188349	0.0156958	0.0204045	0.0109871	0.200906	0.329612	0.153819	0.14754	0.144401	0.210324					-3.49628	4.88192e-16	-3.21716	2.50972e-14
Solyc09g008750	608	SL3.0ch09	2181170	2181778	-	Solyc09g008750.1.1	VQ motif-containing protein, putative (AHRD V3.3 *** A0A061DH87_THECC)	0.00788655	0.0552059	0.00788655	0.00788655	0.0236597	0.00788655	0.20505	0.50474	0.189277	0.0236597	0.0552059	0.0236597			-2.97114	6.19686e-05	-3.52693	0.000189653
Solyc00g028960	311	SL3.0ch00	11557771	11558082	-	Solyc00g028960.1.1	Glutaredoxin family protein (AHRD V3.3 *** D7LTB3_ARALL)	0.523394	0.646546	0.692728	0.0923637	0.0923637	0.0461818	6.69637	10.2524	7.86631	1.55479	1.81649	2.86327	-2.75728	9.19219e-06	-1.88186	2.07063e-19	-3.66524	1.11862e-70	-4.54647	1.95699e-17		redox state
Solyc02g063410	1965	SL3.0ch02	36044607	36046572	+	Solyc02g063410.3.1	hydroxyproline-rich glycoprotein family protein (AHRD V3.3 *** AT5G65660.1)	0.0195439	0.0513027	0.0561887	0.00977195	0.00244299	0.00488597	0.388435	0.962537	0.481268	0.0830615	0.13925	0.119706			-2.27232	8.12551e-13	-3.72563	7.89974e-18	-4.10587	1.04248e-07
Solyc04g011860	308	SL3.0ch04	4274684	4274992	+	Solyc04g011860.1.1	Glutaredoxin family protein (AHRD V3.3 *** B9I9V9_POPTR)	0.0155434	0.108804	0.0621736	0.0466302	0.0155434	0	0.404129	1.32119	0.948148	0.466302	0.357498	0.279781					-3.72963	1.89159e-06	-3.96827	0.000679429		redox state
Solyc04g011870	308	SL3.0ch04	4277915	4278223	+	Solyc04g011870.1.1	Glutaredoxin family protein (AHRD V3.3 *** B9I9V9_POPTR)	0.0155434	0.0155434	0.0466302	0.0155434	0	0	0.233151	0.466302	0.404129	0.077717	0.170977	0.0466302					-3.75354	0.00026985				redox state
Solyc04g050730	3890	SL3.0ch04	47994783	47998673	-	Solyc04g050730.3.1	GDSL-motif esterase/acyltransferase/lipase	0.00246873	0.0296247	0.0222186	0.00740619	0.0123436	0	0.169108	0.334513	0.304888	0.0148124	0.0148124	0.0209842			-3.88087	8.63935e-26	-3.79813	1.89051e-10
Solyc02g089350	882	SL3.0ch02	51836312	51837194	+	Solyc02g089350.3.1	Gibberellin-regulated family protein (AHRD V3.3 *** A0A061EVH9_THECC)	0.0108786	0.0326359	0.0271966	0	0.0108786	0.0435145	0.168619	0.489538	0.435145	0.0435145	0.0543931	0.0489538			-2.76905	1.02508e-06	-3.86165	4.41102e-08
Solyc08g068410	1903	SL3.0ch08	57601243	57603146	+	Solyc08g068410.2.1	flowering time control protein-related / FCA gamma-like protein (AHRD V3.3 --* AT2G47310.1)	0.0100902	0.0100902	0.00504508	0.0126127	0	0.00504508	0.105947	0.176578	0.108469	1.02163	0.971177	0.867753			3.0053	3.21943e-44	-3.87712	4.83107e-09	-7.14662	1.03176e-30
Solyc10g050880	938	SL3.0ch10	51041384	51042322	+	Solyc10g050880.1.1	Alpha/beta-Hydrolases superfamily protein, putative (AHRD V3.3 *** A0A061E1M8_THECC)	0.00511492	0.0204597	0.0102298	0.690514	2.69556	3.80039	0.0562641	0.143218	0.363159	2.34775	1.09971	0.608676	7.90641	8.09056e-20			-3.95122	0.000410649
Solyc11g065910	1004	SL3.0ch11	51786178	51787182	-	Solyc11g065910.1.1	Aspartic protease inhibitor 9 (AHRD V3.3 --* API9_SOLTU)	0.0191161	0	0.00955803	0.0812433	0.114696	0.0860223	0.133812	0.133812	0.19594	0.367984	0.224614	0.210277	3.57237	0.000235799			-4.00426	2.48355e-05				protease inhibitor
Solyc11g022590	677	SL3.0ch11	14588977	14589654	+	Solyc11g022590.1.1	trypsin inhibitor-like protein precursor	0.247938	0.474624	0.949248	0.304609	0.148763	0.106259	5.46172	8.22446	19.2471	0.155847	0.0637555	0.148763			-6.40479	1.04288e-16	-4.26888	2.00767e-06				protease inhibitor
Solyc00g020540	3204	SL3.0ch00	10905183	10908387	+	Solyc00g020540.2.1	Aminotransferase-like protein (AHRD V3.3 *-* Q6EQM2_ORYSJ)	0.00599427	0.01049	0.00449571	0.0119885	0.0149857	0.00899141	0.131874	0.163344	0.14686	0.0599427	0.112393	0.118387					-4.34264	4.85965e-17	-2.80131	1.39354e-07
Solyc06g007970	3371	SL3.0ch06	1820822	1824193	-	Solyc06g007970.3.1	Tetratricopeptide repeat (TPR)-like superfamily protein (AHRD V3.3 *** AT5G48850.1)	0	0.0028487	0.0056974	0.00142435	0.00142435	0	0.0213653	0.106826	0.0626714	0.0128192	0.0128192	0.0156679					-4.34412	2.65255e-05
Solyc05g051730	7362	SL3.0ch05	62968243	62975605	+	Solyc05g051730.2.1	Glutaredoxin (AHRD V3.3 *** A0A103Y7J3_CYNCS)	0.000652304	0.00391382	0.00130461	0.00195691	0.00456613	0.00782764	0.0228306	0.0632735	0.0567504	0.0247875	0.0260921	0.043052					-4.51686	4.96313e-09	-2.49907	0.00029766		redox state
Solyc08g082160	1069	SL3.0ch08	65144050	65145119	-	Solyc08g082160.3.1	Subtilisin-like protease (AHRD V3.3 *-* W9RY25_9ROSA)	0.0044887	0.0538644	0.0224435	0.00897741	0.0044887	0.0044887	0.412961	0.861831	0.821433	0.219946	0.10324	0.184037			-1.90964	4.46239e-06	-4.61289	1.21504e-14	-4.6411	1.27262e-05		defense protease
Solyc11g012330	14787	SL3.0ch11	5182740	5197527	-	Solyc11g012330.2.1	E3 ubiquitin-protein ligase-like protein (AHRD V3.3 *** A0A1B1LUK2_VITPS)	0.000649569	0	0.000649569	0.000974353	0	0.000324784	0.0129914	0.00941875	0.0103931	0.00454698	0.00454698	0.00357263					-4.63601	5.396e-06
Solyc03g098790	662	SL3.0ch03	62503006	62503668	-	Solyc03g098790.3.1	Cathepsin D Inhibitor	0.0144884	0.0434653	0.130396	0.0217326	0.0289768	0.0434653	0.948992	0.499851	3.93361	0.0362211	0.0434653	0.0941747			-4.96881	1.85261e-05	-4.85508	0.00065137				protease inhibitor
Solyc11g011700	2710	SL3.0ch11	4705607	4708317	+	Solyc11g011700.1.1	SAUR-like auxin-responsive protein family (AHRD V3.3 *** AT2G21210.2)	0	0	0.00531492	0	0	0	0.0868103	0.0566924	0.0372044	0.00531492	0	0.0159447					-5.04054	3.55607e-05				auxin signalling
Solyc11g021060	1008	SL3.0ch11	13333310	13334318	+	Solyc11g021060.2.1	TOMARPIX proteinase inhibitor	0.314165	0.804452	3.30349	1.45658	1.45182	0.847293	41.365	50.6757	74.1714	3.89374	2.61804	9.40114			-3.31768	1.84815e-06	-5.16858	2.50505e-06	-1.87573	0.000855525		protease inhibitor
Solyc02g030275	3604	SL3.0ch02	25956298	25959902	-	Solyc02g030275.1.1	Retrovirus-related Pol polyprotein from transposon TNT 1-94 (AHRD V3.3 *-* A0A151TSH5_CAJCA)	0	0.00399688	0.00133229	0.00399688	0.00666146	0.00399688	0.117242	0.0559563	0.0746083	0.0466302	0.0612854	0.0932604					-5.52341	2.55412e-08	-3.57014	1.70048e-07
Solyc01g057805	1882	SL3.0ch01	63913049	63914931	-	Solyc01g057805.1.1	Pyrophosphate--fructose 6-phosphate 1-phosphotransferase subunit beta (AHRD V3.3 --* PFPB_RICCO)	0.0255067	0.022956	0.0280574	0.160692	0.140287	0.181098	1.52785	1.66304	0.979457	0.660624	0.734593	0.790708	2.92708	2.57808e-11			-5.70426	6.26404e-63	-1.97597	2.08145e-22
Solyc04g045300	176	SL3.0ch04	32222632	32222808	+	Solyc04g045300.1.1	LOW QUALITY:Glucose-1-phosphate adenylyltransferase family protein (AHRD V3.3 --* AT4G39210.2)	0.0271351	0	0	0	0	0	0.407026	0.922593	0.515567	0.0271351	0.0271351	0.0271351			-4.35548	0.000212703	-5.8872	0.000180974
Solyc04g011840	308	SL3.0ch04	4255919	4256227	+	Solyc04g011840.1.1	Glutaredoxin family protein (AHRD V3.3 *** B9I9V9_POPTR)	0	0	0.0310868	0	0	0	0.450759	0.932604	0.590649	0.139891	0.139891	0.139891			-2.0947	0.000153528	-5.89806	4.45209e-06				redox state
Solyc04g024820	293	SL3.0ch04	28607090	28607383	+	Solyc04g024820.1.1	LOW QUALITY:Cysteine proteinase 3 (AHRD V3.3 --* CYSP3_VASCU)	0	0	0	0.0326729	0	0	0.130691	0.294056	0.179701	0.408411	0.310392	0.261383					-5.97545	0.00069389
Solyc06g036470	2280	SL3.0ch06	26188638	26190918	+	Solyc06g036470.2.1	Serine/threonine-protein kinase (AHRD V3.3 *** K4BEK1_SOLLC)	0.00421123	0	0	0	0	0	0.0673797	0.143182	0.071591	0.0210562	0.0231618	0.0400067					-5.97738	3.62192e-06	-5.96856	0.000670172
Solyc03g042520	3003	SL3.0ch03	6551004	6554007	+	Solyc03g042520.2.1	LOW QUALITY:E3 ubiquitin-protein ligase (AHRD V3.3 *** K4BFW6_SOLLC)	0	0.00159884	0	0	0	0.00159884	0.0511628	0.0479652	0.0159884	0.415698	0.479652	0.394913			3.60917	2.27908e-32	-5.99357	0.000218889	-9.35425	1.14013e-12
Solyc09g061950	521	SL3.0ch09	61017659	61018180	+	Solyc09g061950.1.1	LOW QUALITY:MADS-box transcription factor family protein (AHRD V3.3 *-* AT4G36590.1)	0	0	0	0	0	0	0.128814	0.110412	0.119613	0.0644069	0.0552059	0.0276029					-6.10869	0.000346591				flower development
Solyc12g044685	9629	SL3.0ch12	60834547	60844176	+	Solyc12g044685.1.1	Unknown protein (AHRD V3.3 )	0	0	0	0	0	0	0.00548619	0.00498745	0.00897741	0.00847866	0.00249372	0.00797992					-6.1274	0.000469984
Solyc04g024810	200	SL3.0ch04	28610287	28610487	-	Solyc04g024810.1.1	plant-specific transcription factor YABBY family protein (AHRD V3.3 --* AT2G26580.2)	0	0	0.0238951	0	0.0477902	0	0.525692	0.788538	0.597377	0.836328	0.716853	0.931908					-6.1503	4.33015e-05	-5.51353	3.71124e-05		ad/abaxial polarity of leaves
Solyc04g015610	2670	SL3.0ch04	5920518	5923188	+	Solyc04g015610.3.1	imidazolonepropionase (Protein of unknown function, DUF642) (AHRD V3.3 *** AT2G41810.1)	0.00359634	0.00359634	0	0.0647341	0.208588	0.197799	0.0539451	0.145652	0.321872	1.39178	0.963819	0.721066	6.29711	4.82437e-10			-6.1708	1.14735e-08	-2.54724	2.84052e-06
Solyc08g083500	2479	SL3.0ch08	63062251	63064730	+	Solyc08g083500.2.1	Cytochrome P450 family protein (AHRD V3.3 *** U5GNW2_POPTR)	0.00580997	0.00193666	0	0.0116199	0.00580997	0.0135566	0.185919	0.234336	0.164616	0.0871496	0.0871496	0.085213					-6.17972	2.42952e-13	-2.86417	9.70112e-07
Solyc02g030290	1213	SL3.0ch02	25960033	25961246	-	Solyc02g030290.1.1	LOW QUALITY:Nbs-lrr resistance protein, putative (AHRD V3.3 *-* A0A061FET6_THECC)	0	0	0.00395627	0.0197814	0.00395627	0.00791254	0.158251	0.154295	0.146382	0.166163	0.134513	0.23342					-6.71019	3.05832e-06	-3.86972	1.33864e-06
Solyc02g030255	3756	SL3.0ch02	25944103	25947859	+	Solyc02g030255.1.1	Mutator transposable element-related protein, putative (AHRD V3.3 *-* Q0KII7_SOLTU)	0.00255678	0.00127839	0	0.0153407	0.00255678	0.00639195	0.170026	0.157242	0.113777	0.0549708	0.0779818	0.0971577					-6.79937	2.22233e-12	-3.01451	2.50272e-05
Solyc05g026245	858	SL3.0ch05	40254850	40255708	+	Solyc05g026245.1.1	Retrovirus-related Pol polyprotein from transposon TNT 1-94 (AHRD V3.3 *** A0A151UHD1_CAJCA)	0.0447303	0.039139	0.039139	0	0.0111826	0.00559128	4.15432	6.04977	4.36679	3.2709	4.15432	4.13755					-6.82094	1.3429e-91	-9.22564	7.55796e-25
Solyc09g015590	2185	SL3.0ch09	10206139	10208324	-	Solyc09g015590.1.1	LOW QUALITY:DNA polymerase epsilon catalytic subunit (AHRD V3.3 --* AT1G08260.2)	0	0	0	0	0	0	0.0637166	0.0593223	0.0219712	0.0285626	0.0329569	0.0483367					-6.83254	2.27113e-05	-6.29238	0.000131533
Solyc07g016080	54920	SL3.0ch07	6246748	6301668	+	Solyc07g016080.3.1	Purple acid phosphatase (AHRD V3.3 *-* A0A0D9ZFS9_9ORYZ)	0.000174903	0.000262354	0.000437256	0.000262354	0.000349805	0	0.0380413	0.0482731	0.0310452	0.0191518	0.0238742	0.0250985					-7.0002	3.68475e-44	-6.59573	2.91626e-27
Solyc11g028175	2874	SL3.0ch11	20647268	20650142	-	Solyc11g028175.1.1	BED zinc finger,hAT family dimerization domain, putative (AHRD V3.3 *** A0A061FD65_THECC)	0.00668231	0	0.00167058	0.00167058	0	0	0.43268	0.380892	0.325763	0.327433	0.265622	0.292351					-7.05539	8.64493e-22	-8.7566	7.14544e-11
Solyc02g030260	2096	SL3.0ch02	25948275	25950371	-	Solyc02g030260.2.1	Disease resistance protein (NBS-LRR class) family (AHRD V3.3 --* AT5G38350.1)	0	0.00229037	0.00229037	0.00916149	0.018323	0.00458075	0.270264	0.261103	0.155745	0.12368	0.12368	0.151165					-7.16881	1.60126e-09	-3.44492	3.86586e-09		immunity
Solyc10g044830	2787	SL3.0ch10	28183027	28185814	+	Solyc10g044830.1.1	LOW QUALITY:BZIP family transcription factor family protein (AHRD V3.3 *** B9N898_POPTR)	0	0	0	0	0	0	0.0551267	0.0637402	0.041345	0.00861354	0.00689083	0.00861354			-2.6124	0.000113027	-7.33295	4.84151e-07				dehydration stress regulated?
Solyc03g096260	7998	SL3.0ch03	59668494	59676492	+	Solyc03g096260.2.1	Protein yippee-like (AHRD V3.3 *** K4BJ48_SOLLC)	0.00480351	0.00600439	0.00660483	0.0030022	0.00720527	0.00900659	0.921073	1.20268	0.887449	0.781772	0.859228	0.80699					-7.37123	4.93307e-147	-6.79645	4.39279e-122		cell cycle?
Solyc10g018198	4910	SL3.0ch10	7194486	7199396	+	Solyc10g018198.1.1	Retrovirus-related Pol polyprotein from transposon TNT 1-94 (AHRD V3.3 *** A0A151T5P9_CAJCA)	0	0.000977991	0.000977991	0.000977991	0.00195598	0.000977991	0.0968211	0.123227	0.121271	0.0352077	0.0606354	0.104645					-7.39612	1.85007e-10	-5.45833	5.76434e-08
Solyc01g108710	431	SL3.0ch01	95844216	95844647	+	Solyc01g108710.3.1	transcription initiation factor TFIID subunit 1b-like protein (AHRD V3.3 -** AT3G19030.1)	0.0111179	0.0222357	0.0555893	0.0111179	0	0	2.83505	8.42733	5.1698	0.72266	0.889428	1.95674			-2.06724	0.000892044	-7.42163	2.21733e-32	-8.00045	4.28424e-08
Solyc11g039780	1172	SL3.0ch11	42569025	42570197	+	Solyc11g039780.1.1	LOW QUALITY:RING/U-box superfamily protein (AHRD V3.3 --* AT3G09760.1)	0	0	0	0	0	0	0.126931	0.114648	0.167877	0.0941747	0.126931	0.0941747					-7.47777	3.56848e-07	-6.92214	4.74417e-06
Solyc11g028180	257	SL3.0ch11	20650594	20650851	-	Solyc11g028180.1.1	DNA replication helicase (AHRD V3.3 --* AT1G08840.4)	0	0.0186159	0	0	0	0	1.37758	1.37758	1.04249	1.02388	0.763253	0.893565					-7.51576	4.41102e-08	-7.84003	4.02401e-08
Solyc02g030270	629	SL3.0ch02	25954974	25955603	-	Solyc02g030270.1.1	LOW QUALITY:Disease resistance protein (TIR-NBS-LRR class), putative (AHRD V3.3 *** G7K2U8_MEDTR)	0	0	0	0.022871	0.022871	0.00762367	0.350689	0.31257	0.205839	0.152473	0.259205	0.282076					-7.63851	1.15057e-07	-3.48917	4.75711e-05		immunity
Solyc05g026250	853	SL3.0ch05	40256734	40257587	-	Solyc05g026250.2.1	LOW QUALITY:PHD finger protein ALFIN-LIKE 4 (AHRD V3.3 --* ALFL4_ORYSJ)	0	0	0	0	0	0	0.253081	0.264329	0.202465	0.269953	0.230585	0.236209					-7.80381	2.74781e-08	-7.70051	6.8229e-08
Solyc02g075625	746	SL3.0ch02	42355310	42356056	-	Solyc02g075625.1.1	LOW QUALITY:transcription factor-like protein (AHRD V3.3 *** AT3G14880.2)	0	0	0	0	0	0.0064296	0.225036	0.340769	0.340769	0.0835848	0.0835848	0.199318					-7.94233	1.48417e-08
Solyc09g072750	743	SL3.0ch09	65806016	65806759	-	Solyc09g072750.2.1	LOW QUALITY:Carbohydrate-binding X8 domain superfamily protein (AHRD V3.3 --* AT1G29380.3)	0	0	0	0	0	0	0.129111	0.529353	0.296954	0.180755	0.0258221	0.329232					-7.95047	7.80915e-08	-7.03782	0.000494095
Solyc00g032030	428	SL3.0ch00	11739284	11739712	-	Solyc00g032030.2.1	LOW QUALITY:E3 ubiquitin-protein ligase (AHRD V3.3 *-* K4BFX6_SOLLC)	0	0	0	0	0	0	0.582171	0.906843	0.671736	4.44465	5.76573	5.07161			2.93712	4.46847e-64	-8.38025	6.64046e-10	-11.0685	6.14647e-18
Solyc03g071800	3454	SL3.0ch03	20928512	20931966	-	Solyc03g071800.2.1	Gamma-irradiation and mitomycin c induced 1, putative isoform 3 (AHRD V3.3 *-* A0A061G1V8_THECC)	0.00139013	0	0	0	0	0.00139013	0.182108	0.169596	0.170986	0.20713	0.158475	0.175157					-8.41124	2.53165e-10	-8.31281	1.14789e-09
Solyc12g019175	2828	SL3.0ch12	9455220	9458048	+	Solyc12g019175.1.1	LOW QUALITY:Retrovirus-related Pol polyprotein from transposon TNT 1-94 (AHRD V3.3 *-* A0A151T9C0_CAJCA)	0.0101865	0.00679097	0.00339548	0.0118842	0.0203729	0.0118842	2.45324	3.25966	2.38872	0.840382	1.04751	1.24614					-8.57262	1.29862e-86	-5.94515	4.31521e-67
Solyc06g034310	1404	SL3.0ch10	8929966	8931370	-	Solyc06g034310.3.1	Myb/SANT-like DNA-binding domain protein (AHRD V3.3 *** G7LIE6_MEDTR)	0.00683689	0.00683689	0	0.00341844	0.0102553	0	1.76392	2.13311	1.59299	0.362355	0.598227	0.338426			-1.97206	6.76352e-22	-8.59076	5.02547e-29	-6.37143	9.36455e-13
Solyc07g017437	3944	SL3.0ch07	7164860	7168804	-	Solyc07g017437.1.1	3-oxo-5-alpha-steroid 4-dehydrogenase family protein (AHRD V3.3 --* AT2G16530.5)	0	0	0.00243494	0	0	0	0.523511	0.570993	0.353066	0.0973975	0.146096	0.191143			-1.63369	1.39046e-11	-9.15292	2.04984e-16	-9.1207	2.31984e-11		lipid metabolism, polyprenol reductase
Solyc06g017860	3679	SL3.0ch06	14442893	14446572	-	Solyc06g017860.2.1	Carboxypeptidase (AHRD V3.3 *** K4C4B4_SOLLC)	0	0.00130514	0.00130514	0.00130514	0.00391542	0	0.460714	0.738709	0.631687	0.293656	0.396762	0.422865					-9.39067	2.09924e-17	-7.531	6.3052e-21
Solyc12g056673	1278	SL3.0ch12	63646604	63647882	-	Solyc12g056673.1.1	Serine/threonine protein phosphatase 7 long form isogeny (AHRD V3.3 *-* A0A151SA73_CAJCA)	0	0.00375521	0.00375521	0	0.00375521	0.00375521	1.38943	2.15173	1.73866	0.983865	0.736021	0.792349					-9.39231	1.60213e-17	-8.20345	2.19833e-12
Solyc04g045315	17999	SL3.0ch04	32356319	32374318	-	Solyc04g045315.1.1	Gag-pol polyprotein, putative (AHRD V3.3 *-* Q60CW7_SOLTU)	0	0	0	0	0	0.000266828	0.0384233	0.0552335	0.0541662	0.0229472	0.0274833	0.0328199					-9.91728	2.2374e-14	-7.97485	5.08573e-09
Solyc05g023845	7101	SL3.0ch05	29536917	29544018	+	Solyc05g023845.1.1	Haloacid dehalogenase-like hydrolase (HAD) superfamily protein (AHRD V3.3 --* AT5G10100.2)	0	0	0	0	0	0.000676276	0.119025	0.133903	0.154191	0.0405766	0.0365189	0.0507207			-1.578	5.58998e-09	-10.0522	9.56989e-15	-7.25902	2.84647e-07
Solyc06g034313	2132	SL3.0ch10	8933533	8935665	-	Solyc06g034313.1.1	Retrovirus-related Pol polyprotein from transposon TNT 1-94 (AHRD V3.3 *-* A0A151R7Y9_CAJCA)	0.00225172	0	0	0.00225172	0.00675515	0.00225172	1.36679	1.36004	1.20017	0.299478	0.454847	0.243185			-1.88104	6.4632e-17	-10.6181	6.11169e-17	-6.27303	6.74706e-15
Solyc10g055590	2525	SL3.0ch10	56983886	56986411	+	Solyc10g055590.2.1	Skp1 (AHRD V3.3 *** Q49HP3_CAPAN)	0	0.00190139	0	0	0	0.00190139	1.99076	2.23413	1.75688	1.39562	1.56104	1.34999					-11.4599	6.55054e-20	-10.8437	2.95677e-17
Solyc03g078580	542	SL3.0ch03	52610536	52611078	+	Solyc03g078580.3.1	LOW QUALITY:Unknown protein (AHRD V3.3 )	0	0	0	0	0.00884514	0	0	0	0	3.23732	5.28939	4.67908			11.4921	9.42751e-20			-10.2268	4.83828e-15
Solyc10g078235	563	SL3.0ch10	60213026	60213589	-	Solyc10g078235.1.1	Cytochrome P450 (AHRD V3.3 *-* A9ZT63_COPJA)	0	0	0	0.0936738	3.24452	4.18977	0	0	0	0.774938	1.23479	0.042579	10.9071	2.59903e-05	8.88589	0.000381663
Solyc10g017985	5730	SL3.0ch10	6264215	6269945	+	Solyc10g017985.1.1	Retrovirus-related Pol polyprotein from transposon 297 family (AHRD V3.3 *-* A0A151QR62_CAJCA)	0	0	0	0	0	0	0	0	0	0.0544738	0.0494454	0.0745872			8.69499	8.66173e-11			-8.39112	1.34005e-09
Solyc07g018144	7600	SL3.0ch07	9438966	9446566	-	Solyc07g018144.1.1	DEAD/DEAH box RNA helicase family protein (AHRD V3.3 --* AT1G35530.5)	0	0	0	0	0	0	0	0	0	0.0252752	0.0480228	0.041704			8.4518	4.82961e-10			-8.14858	7.81749e-09
Solyc05g026260	335	SL3.0ch05	40281242	40281577	+	Solyc05g026260.1.1	LOW QUALITY:Histone H1 (AHRD V3.3 --* A0A0B0P577_GOSAR)	0	0.0428831	0	0	0	0	0	0.0142944	0	1.31508	1.5152	1.64385			8.28616	3.18005e-10			-8.94452	2.23891e-11
Solyc01g101190	2300	SL3.0ch01	90903183	90905483	+	Solyc01g101190.3.1	Alpha-humulene/(-)-(E)-beta-caryophyllene synthase (AHRD V1 **** HUMS_ARATH)%3B contains Interpro domain(s) IPR005630 Terpene synthase%2C metal-binding domain	0	0	0.00208732	0.323534	2.49017	6.86309	0.00208732	0	0.00208732	1.01444	0.127326	0.0125239	12.3599	7.77488e-10	8.2539	0.000276368						Terpene synthase
Solyc06g065060	11481	SL3.0ch06	40690904	40702385	-	Solyc06g065060.2.1	FAD-binding Berberine family protein (AHRD V3.3 *** A0A061GF79_THECC)	0.0012549	0.0016732	0.000418299	0.0832415	1.22353	3.19288	0.000836598	0.00292809	0	0.205385	0.512417	0.102065	10.6807	6.12319e-13	7.97002	8.24701e-11
Solyc05g010380	176	SL3.0ch05	4523947	4524123	-	Solyc05g010380.1.1	K+ efflux antiporter 5 (AHRD V3.3 --* AT5G51710.2)	0	0	0	0	0	0	0	0	0	0.759783	1.004	1.43816			7.83057	2.41237e-08			-7.5268	2.80285e-07
Solyc04g072280	4135	SL3.0ch04	59397525	59401660	+	Solyc04g072280.3.1	Laccase (AHRD V3.3 *** A0A022Q9N6_ERYGU)	0.0975446	0.0290311	0.0220637	2.86015	29.9915	50.2459	0.0197412	0.0359986	0.00928996	5.07813	6.0408	1.12525	9.44042	5.02454e-15	7.74763	2.45707e-19
Solyc10g078230	1103	SL3.0ch10	60211217	60212320	-	Solyc10g078230.2.1	Cytochrome P450 (AHRD V3.3 *** A0A103VZI8_CYNCS)	0.00435046	0	0	0.213173	5.01173	6.88678	0	0.00870093	0.00870093	1.20508	1.63577	0.139215	11.6027	4.45858e-08	7.57123	4.00074e-07
Solyc07g054720	1508	SL3.0ch07	63071958	63073466	+	Solyc07g054720.2.1	Type II proteinase inhibitor family protein (AHRD V3.3 -** B6SSS5_MAIZE)	0.149594	0.041377	0.0445598	4.35731	82.2893	142.712	0.0350113	0.0859368	0.0954853	13.5303	20.4466	2.86456	10.2383	9.07795e-15	7.53367	9.70191e-17						defense
Solyc05g010367	1573	SL3.0ch05	4521611	4523184	-	Solyc05g010367.1.1	F-box family protein (AHRD V3.3 *** B9HWR1_POPTR)	0.00305141	0.0122056	0	0.00610281	0	0.00610281	0.00305141	0.0122056	0.00610281	0.97645	1.37618	1.26023			7.51198	7.56917e-37			-8.00174	4.04721e-24
Solyc07g009530	191	SL3.0ch07	4682055	4682246	+	Solyc07g009530.1.1	Chitinase (AHRD V3.3 *-* B8QVJ5_ZEAMP)	0	0	0	1.57596	6.35385	11.0067	0	0	0	0.77547	0.875531	0.550334	10.695	8.66752e-13	7.42728	2.59653e-07			3.30143	1.1442e-05		defense
Solyc08g066890	433	SL3.0ch08	55830432	55830865	-	Solyc08g066890.3.1	Bark storage protein A (AHRD V3.3 *-* A0A0B2QEI9_GLYSO)	0	0	0.0110666	0.630797	12.2729	23.096	0.0110666	0.0110666	0	1.32799	1.77066	0.199199	11.8375	3.27519e-08	7.35894	3.66533e-08
Solyc07g009135	2783	SL3.0ch07	4150453	4153236	-	Solyc07g009135.1.1	Retrovirus-related Pol polyprotein from transposon TNT 1-94 (AHRD V3.3 *-* A0A151TAN0_CAJCA)	0	0	0	0	0	0	0	0	0	0.037954	0.0345037	0.0724577			7.34503	6.11941e-07			-7.04071	7.2747e-06
Solyc01g109140	1678	SL3.0ch01	96106946	96108624	+	Solyc01g109140.3.1	divinyl ether synthase	0.102981	0.0200241	0.0371875	2.93495	24.7554	38.9983	0.0228846	0.0314664	0.0314664	4.06774	5.21484	1.61623	9.00984	9.16762e-15	7.10751	9.84693e-30
Solyc10g017980	191	SL3.0ch10	6240974	6241165	+	Solyc10g017980.1.1	Chitinase (AHRD V3.3 *-* B8QVJ5_ZEAMP)	0.300182	0	0.0250152	2.57656	16.535	16.7101	0	0.0250152	0	0.950576	1.50091	0.900546	7.11037	4.10281e-05	7.05968	4.70716e-07			3.60959	3.19884e-07		defense
Solyc06g066230	3339	SL3.0ch06	41652441	41655780	-	Solyc06g066230.3.1	Cytochrome P450 (AHRD V3.3 *** Q9M7M3_CAPAN)	0.02876	0.002876	0	0.299103	1.9528	4.04365	0.002876	0.002876	0.001438	0.513365	0.248774	0.0589579	7.9893	3.15907e-05	7.0145	1.27875e-13
Solyc12g099730	2483	SL3.0ch12	67730228	67732711	-	Solyc12g099730.2.1	transferring glycosyl group transferase (DUF604) (AHRD V3.3 *** AT1G01570.2)	0	0	0	0.0483385	0.359638	0.949368	0	0	0.00193354	0.0986105	0.110212	0.0193354	10.5972	4.11789e-06	6.9042	8.28821e-06
Solyc03g020010	617	SL3.0ch03	62686557	62687174	-	Solyc03g020010.1.1	miraculin	0.839344	0.209836	0.108804	15.1781	218.882	377.829	0.31864	0.567334	0.225379	40.5838	62.3213	12.7611	9.3698	8.85288e-12	6.86529	1.61598e-21					ETI
Solyc06g068900	1703	SL3.0ch06	42833453	42835156	+	Solyc06g068900.3.1	Nudix hydrolase (AHRD V3.3 *** A0A061E9N4_THECC)	0.00563722	0.00563722	0.00845583	0.152205	1.78982	3.4387	0.00281861	0	0.00563722	0.38615	0.366419	0.10147	8.36101	6.87917e-10	6.77376	2.31551e-10
Solyc08g066880	844	SL3.0ch08	55828561	55829405	-	Solyc08g066880.3.1	Bark storage protein A (AHRD V3.3 *** A0A151TDP1_CAJCA)	0.0113678	0.0113678	0.0625231	0.983318	21.2976	44.1299	0.00568392	0.0170518	0.0454714	2.66576	3.34214	0.358087	9.85635	3.03177e-10	6.6327	2.45124e-07
Solyc12g055730	4677	SL3.0ch12	62671949	62676626	+	Solyc12g055730.2.1	Lipase (AHRD V3.3 *** Q5S8F1_RICCO)	0.0010267	0.0020534	0.00308011	0.0246408	0.10883	0.147845	0	0	0	0.0195073	0.0287477	0.00308011	5.76932	9.68466e-09	6.61651	0.000181433
Solyc03g077900	170	SL3.0ch03	49929101	49929271	-	Solyc03g077900.1.1	LOW QUALITY:kinase with adenine nucleotide alpha hydrolases-like domain-containing protein (AHRD V3.3 --* AT3G13690.3)	0.0280872	0.0842616	0.140436	0.280872	0.140436	0.168523	0	0	0	0.646006	0.252785	0.477482			6.60501	4.27385e-05
Solyc01g007030	677	SL3.0ch01	1582086	1582763	-	Solyc01g007030.3.1	U-box domain-containing family protein (AHRD V3.3 *** B9P691_POPTR)	0.0637555	0.0212518	0.0212518	0.106259	0.396701	0.46754	0	0	0	0.23377	0.0637555	0.0283358	3.47647	0.000109862	6.56129	0.000317895
Solyc01g010420	725	SL3.0ch01	5278737	5279462	+	Solyc01g010420.3.1	LOW QUALITY:Actin cross-linking protein (AHRD V3.3 *-* AT1G27100.1)	0.00661558	0.00661558	0.00661558	0.125696	0.231545	0.463091	0	0	0	0.0992337	0.152158	0.0463091	5.64789	2.13872e-06	6.45578	9.88693e-05
Solyc10g083880	1783	SL3.0ch10	63730879	63732662	+	Solyc10g083880.2.1	tonoplast intrinsic protein 1.3	0	0.0161533	0	0.14538	0.584211	1.02035	0	0.00269222	0	0.0565365	0.150764	0.0242299	6.99628	0.000553397	6.41065	6.42088e-05
Solyc04g071590	1010	SL3.0ch04	58637836	58638846	+	Solyc04g071590.3.1	Abscisic acid stress ripening 3%2C ASR3	0.0665092	0.0380052	0.0427559	0.888372	6.22811	11.1545	0.00950131	0.0380052	0.014252	2.01428	1.94302	0.50832	7.24135	4.35744e-12	6.37116	2.76171e-12
Solyc01g016850	233	SL3.0ch01	22482987	22483220	-	Solyc01g016850.1.1	LOW QUALITY:embryo defective 1303 (AHRD V3.3 --* AT1G56200.2)	0	0	0	0	0	0	0	0	0	0.348929	0.184727	0.328404			6.37056	9.39923e-05			-6.06646	0.000564469
Solyc01g097430	3428	SL3.0ch01	88160689	88164117	-	Solyc01g097430.3.1	ABC transporter (AHRD V3.3 *** A0A0M3R8G1_9SOLA)	0	0.00280135	0	0.0112054	0.0238115	0.0308148	0	0	0.00280135	0.110653	0.0658317	0.0266128			6.31248	2.43395e-06
Solyc08g007090	1282	SL3.0ch08	1657305	1658587	-	Solyc08g007090.2.1	Expansin-like protein (AHRD V3.3 *** W9SU42_9ROSA)	0	0	0	0.022461	1.26905	2.88624	0.0037435	0	0	0.160971	0.116049	0.0037435	11.2613	0.000113352	6.27851	0.00063043						defense
Solyc06g083445	2207	SL3.0ch06	48891645	48893852	-	Solyc06g083445.1.1	Caffeic O-methyltransferase (AHRD V3.3 *** A0A068FLE8_PUNGR)	0.00217523	0	0	0.0500303	0.846165	1.45523	0.00217523	0	0.00217523	0.128339	0.156617	0.0195771	10.2454	1.25642e-06	6.23361	8.68078e-06
Solyc12g036285	5239	SL3.0ch12	46155459	46160698	-	Solyc12g036285.1.1	cryptochrome 2 (AHRD V3.3 --* AT1G04400.2)	0.00183317	0	0	0	0	0	0	0	0	0.00733269	0.0192483	0.00916586			6.22602	0.000217877
Solyc03g020050	962	SL3.0ch03	62638145	62639107	+	Solyc03g020050.3.1	VIROID-INDUCIBLE PROTEINASE INHIBITOR II	0.0299247	0.0349121	0.0199498	0.349121	71.2956	109.35	0.0299247	0.0398996	0.0299247	1.9052	4.86276	0.0847866	11.3283	3.21257e-11	6.20953	1.99068e-05						defense
Solyc02g070200	5117	SL3.0ch02	40535736	40540853	-	Solyc02g070200.2.1	FAD-binding Berberine family protein (AHRD V3.3 *** A0A061GF79_THECC)	0.000938435	0	0	0.0544292	0.696319	1.05949	0.00187687	0	0.00187687	0.118243	0.108858	0.0300299	11.0772	2.5647e-08	6.2075	2.27631e-10
Solyc02g065090	10475	SL3.0ch02	36826039	36836514	+	Solyc02g065090.3.1	Patatin (AHRD V3.3 *** A0A0E0J487_ORYNI)	0	0	0	0	0.0458468	0.10774	0	0.000458468	0	0.00962783	0.0238403	0.000458468			6.2009	0.000856251
Solyc05g053330	1828	SL3.0ch05	64297251	64299079	+	Solyc05g053330.3.1	MYB transcription factor (AHRD V3.3 *** Q39550_CRAPL)	0.0551455	0.0131299	0.0945352	1.13967	3.00937	5.31235	0.0105039	0	0.00787793	0.598723	0.546203	0.118169	6.13421	7.55356e-10	6.15596	2.55963e-06
Solyc08g079080	4037	SL3.0ch08	62843244	62847281	+	Solyc08g079080.3.1	Lycopersicon esculentum invertase 9	0	0.00237886	0	0.0107049	0.303304	0.397269	0	0	0.00118943	0.0440089	0.0309251	0.00713657	8.46002	0.000146214	6.14958	0.000187916
Solyc03g098740	599	SL3.0ch03	62445759	62446358	-	Solyc03g098740.1.1	Kunitz trypsin inhibitor (AHRD V3.3 *** B8Y888_TOBAC)	4.09048	1.75306	1.43287	81.0091	673.24	1147.22	1.40885	2.50552	1.34482	139.981	143.383	42.0175	8.33158	2.54289e-20	6.12008	7.25071e-24					ETI	defense
Solyc12g044655	2192	SL3.0ch12	60754896	60757088	-	Solyc12g044655.1.1	Tryptophan aminotransferase-related protein 4 (AHRD V3.3 --* TAR4_ARATH)	0	0	0	0	0	0	0	0	0	0.019711	0.0109506	0.0438022			6.0412	0.000744781
Solyc01g102890	1178	SL3.0ch01	91443047	91444225	-	Solyc01g102890.3.1	Germin family protein (AHRD V3.3 *** G7I5N4_MEDTR)	0.00814743	0.00407372	0	0.219981	0.949176	0.892144	0.00407372	0.00814743	0	0.431814	0.179244	0.0529583	7.66426	9.29079e-12	5.97443	1.50948e-06
Solyc01g101180	2222	SL3.0ch01	90897700	90899922	+	Solyc01g101180.3.1	viridiflorene synthase	0.00648166	0.0237661	0.00216055	0.775639	7.17952	13.1988	0.00864222	0.0129633	0.0237661	1.98123	0.401863	0.0821011	9.60827	9.47113e-12	5.93905	3.94629e-05
Solyc02g092820	3160	SL3.0ch02	54429005	54432165	-	Solyc02g092820.3.1	IAA-amido synthetase 3-4	0.0395051	0.00455828	0	0.563708	9.23204	17.3625	0.00911657	0.0258303	0.00151943	0.733884	0.948123	0.158021	9.61687	2.90599e-06	5.89436	7.66641e-07
Solyc07g007740	348	SL3.0ch07	2383291	2383639	-	Solyc07g007740.1.1	LOW QUALITY:Defensin-like protein (AHRD V3.3 *** DEF_TOBAC)	0.0688096	0	0	0.467905	2.14686	3.77077	0	0.0137619	0	0.275239	0.412858	0.123857	6.85657	3.981e-08	5.88582	0.000231114			3.17453	0.000577714		defense
Solyc03g098680	2505	SL3.0ch03	62397152	62399657	-	Solyc03g098680.3.1	Kunitz trypsin inhibitor (AHRD V3.3 *** Q4W181_POPTN)	0.0824123	0.0383313	0.0229988	1.32626	21.8776	33.0186	0.030665	0.0594135	0.0402479	2.32671	3.94429	0.728295	8.90957	8.25186e-13	5.88418	4.39756e-15						defense
Solyc02g078650	2809	SL3.0ch02	43885831	43888640	+	Solyc02g078650.3.1	Polyphenol oxidase (AHRD V3.3 *** A0A118JXA6_CYNCS)	0.418759	0.129901	0.0632412	9.19048	102.008	168.791	0.22049	0.32988	0.181177	17.3315	16.4171	4.40295	9.15567	1.07191e-16	5.86962	4.78732e-19
Solyc07g007460	1577	SL3.0ch07	2166047	2167624	+	Solyc07g007460.2.1	Cytochrome P450 (AHRD V3.3 *** Q9AVQ2_SOLTU)	0.0639171	0.027393	0.00913101	0.782223	1.74707	1.93577	0.00304367	0.027393	0.00304367	0.63004	0.410896	0.581341	5.7655	1.13941e-21	5.76191	6.13629e-24			1.64078	0.000404002
Solyc02g087070	14039	SL3.0ch02	50236632	50250671	+	Solyc02g087070.3.1	alpha-DOX1	0.000342088	0.000684175	0.00136835	0.0875745	1.16618	2.19997	0.00171044	0.0027367	0.0054734	0.242198	0.210384	0.0386559	10.7488	3.06169e-14	5.74007	1.48656e-08
Solyc10g017970	182	SL3.0ch10	6216085	6216267	-	Solyc10g017970.1.1	Chitinase (AHRD V3.3 *-* Q9SQL3_POAPR)	4.46172	0.0787363	0.0524908	54.3543	168.496	178.023	0.314945	0.682381	0.34119	16.1409	26.6391	22.5448	6.79599	0.000329598	5.72159	4.35874e-103			2.82229	4.82425e-10		defense
Solyc12g062940	7021	SL3.0ch12	36007467	36014488	+	Solyc12g062940.2.1	Exostosin-like (AHRD V3.3 *** Q2HVN7_MEDTR)	0	0.000683981	0	0.0164155	0.14432	0.240761	0	0	0.00136796	0.0239393	0.0294112	0.0102597	9.36396	7.6466e-09	5.63915	3.09644e-05
Solyc07g056600	329	SL3.0ch07	64543650	64543979	+	Solyc07g056600.1.1	VQ motif-containing protein (AHRD V3.3 *** AT1G78410.2)	0.160097	0.0582171	0	1.86295	6.47665	10.9739	0.0582171	0.0727714	0.0145543	2.77987	2.60522	1.06246	6.78643	1.71535e-06	5.61974	1.12599e-17
Solyc02g005110	2618	SL3.0ch02	6644099	6646717	+	Solyc02g005110.3.1	Homeobox leucine-zipper protein (AHRD V3.3 --* Q8H963_ZINVI)	0.014671	0.0275081	0.0330097	0.0421791	0.0440129	0.0476807	0	0.0110032	0.0128371	0.313592	0.383279	0.366774			5.59358	5.34723e-32			-2.78747	4.96737e-29
Solyc03g020060	945	SL3.0ch03	62635272	62636217	+	Solyc03g020060.3.1	Pin-II type proteinase inhibitor 69 (AHRD V3.3 *** A0A097J9C9_CAPAN)	0.0456937	0.0913873	1.54343	0.380781	15.0535	17.9779	0.00507707	0.071079	0.0304624	1.82267	1.79728	0.756484			5.56931	3.9253e-10
Solyc01g102380	950	SL3.0ch01	91089754	91090704	+	Solyc01g102380.4.1	germin	0.0303023	0	0.0101008	0.0555542	0.40403	0.429282	0.00505038	0	0.00505038	0.156562	0.247469	0.0303023	4.75254	0.000103106	5.51415	0.00017862
Solyc10g078220	2611	SL3.0ch10	60205498	60208109	-	Solyc10g078220.2.1	Cytochrome P450 (AHRD V3.3 *** A9ZT63_COPJA)	0.0772291	0.126876	0.0220654	3.72538	33.4071	49.7907	0.0570024	0.143425	0.209622	8.75079	6.85132	1.26876	8.85386	4.75632e-14	5.49847	4.02868e-08
Solyc04g072000	1743	SL3.0ch04	59152255	59153998	-	Solyc04g072000.3.1	Chitinase (AHRD V3.3 *** A0A1B1HY32_9APIA)	0.0468174	0.0220317	0.0192777	0.812419	10.5064	19.6247	0.0330476	0.107405	0.0881268	3.31026	5.29587	0.619642	8.75367	1.05732e-12	5.48134	2.66402e-08						cell wall remodelling
Solyc03g019690	653	SL3.0ch03	62916751	62917404	+	Solyc03g019690.1.1	Kunitz-type protease inhibitor (AHRD V3.3 *** Q3S481_SOLTU)	0	0.0073439	0.0073439	0.102815	7.56422	11.0746	0.0146878	0.0146878	0.0146878	0.425946	1.13096	0.102815	10.5659	8.51634e-11	5.32754	8.96515e-08						defense
Solyc05g044490	4434	SL3.0ch05	57473246	57477680	+	Solyc05g044490.2.1	NBS-LRR resistance protein-like protein (AHRD V3.3 *** A1Y9R1_SOLLC)	0.00108296	0.00108296	0.00324887	0.0465671	0.342214	0.640027	0	0.00108296	0.00216591	0.074724	0.0368205	0.00433183	7.83594	2.53353e-12	5.32463	0.000126502
Solyc01g095080	3184	SL3.0ch01	86328345	86331529	-	Solyc01g095080.3.1	1-aminocyclopropane-1-carboxylic acid synthase-2	0.0211117	0.00452394	0.0180957	0.652955	5.96255	10.8921	0.0226197	0.0331755	0.0165878	1.48837	0.741925	0.245801	8.93572	2.23023e-13	5.29206	1.10244e-09
Solyc05g018515	704	SL3.0ch05	22130535	22131239	+	Solyc05g018515.1.1	LOW QUALITY:Retrovirus-related Pol polyprotein from transposon TNT 1-94 (AHRD V3.3 *-* A0A151QWM2_CAJCA),Pfam:PF14223	0	0	0.0204379	0.0272506	0.0136253	0	0.00681264	0.0136253	0	0.252068	0.197567	0.272506			5.27904	8.58048e-07			-3.95111	1.17399e-05
Solyc04g071600	1254	SL3.0ch04	58656169	58657423	+	Solyc04g071600.3.1	Abscisic acid stress ripening 5	0.531956	0.241102	0.275546	7.89897	29.5982	44.137	0.195178	0.478378	0.137773	9.67088	11.1022	5.23919	6.57373	2.1583e-17	5.1992	3.02128e-21
Solyc01g006840	5484	SL3.0ch01	1409990	1415474	-	Solyc01g006840.3.1	Calcium-dependent protein kinase, putative (AHRD V3.3 *** B9RL17_RICCO)	0.00175129	0.00175129	0.000875645	0.00963209	0.117336	0.186512	0.00175129	0.000875645	0	0.0560413	0.0227668	0.00525387	6.43564	1.60779e-07	5.17802	0.000137561
Solyc04g016000	3516	SL3.0ch04	6595218	6598734	-	Solyc04g016000.3.1	SolycHsfB3a	0.0245813	0.0122906	0.02185	0.296341	2.91835	5.37374	0.00409688	0.02185	0.0232157	0.861711	0.516207	0.187091	7.47552	4.93747e-11	5.16765	1.64617e-07
Solyc10g049215	460	SL3.0ch10	44570436	44570896	-	Solyc10g049215.1.1	Pyruvate, phosphate dikinase 1, chloroplastic (AHRD V3.3 --* PPDK1_MAIZE)	0.0625108	0.0208369	0.0208369	0	0	0.0208369	0	0	0.0208369	0.218788	0.27088	0.208369			5.15779	0.00012909			-4.86116	0.000690613
Solyc01g102910	2406	SL3.0ch01	91450976	91453382	+	Solyc01g102910.3.1	Germin family protein (AHRD V3.3 *** G7I5N4_MEDTR)	0.17759	0.00199539	0.0319263	1.43868	3.64758	2.40445	0.0359171	0.0957789	0.0259401	2.46032	1.16531	0.746277	5.4636	0.000340117	5.03378	8.61138e-11
Solyc12g044983	1943	SL3.0ch12	61305926	61307869	+	Solyc12g044983.1.1	Cytochrome P450 family protein (AHRD V3.3 *** B9HFV6_POPTR)	0.0345889	0.0247063	0.0222357	0.494127	4.00984	8.60769	0.0247063	0.0074119	0.00988253	0.728837	0.31377	0.192709	7.61786	1.19411e-11	5.00838	4.95859e-14
Solyc08g080930	1958	SL3.0ch08	64202326	64204284	+	Solyc08g080930.1.1	Xyloglucan galactosyltransferase KATAMARI1 (AHRD V3.3 *** W9R3A3_9ROSA)	0.017162	0.00245172	0	0.0735515	0.353047	0.492795	0.00245172	0.00490343	0.00490343	0.164265	0.125038	0.051486	5.86244	2.35638e-07	4.94334	1.52584e-07						cell wall remodelling
Solyc03g005890	416	SL3.0ch03	603681	604097	-	Solyc03g005890.1.1	LOW QUALITY:senescence regulator (Protein of unknown function, DUF584) (AHRD V3.3 *** AT2G34340.1)	0.138213	0	0.0230355	0.322498	1.64704	1.72767	0	0.0460711	0.0115178	0.806244	0.575889	0.0691066	4.83127	3.79112e-05	4.88534	4.82973e-05
Solyc08g014110	542	SL3.0ch08	3746400	3746942	+	Solyc08g014110.1.1	LOW QUALITY:B3 domain-containing protein REM13 (AHRD V3.3 --* AT2G24650.7)	0.0884514	0	0	0.221129	0.238819	0.521863	0	0.0265354	0	0.256509	0.229974	0.203438			4.86826	2.63776e-05
Solyc08g023420	1502	SL3.0ch08	27999793	28001295	+	Solyc08g023420.2.1	Alpha/beta-Hydrolases superfamily protein (AHRD V3.3 *** A0A061GDS7_THECC)	0.00319555	0	0	0.0383466	0.402639	0.89795	0	0.00958665	0	0.0958665	0.131018	0.0127822	8.88601	2.48022e-07	4.85967	0.000874523
Solyc02g014847	7306	SL3.0ch02	19208971	19216277	+	Solyc02g014847.1.1	Replication protein A 70 kDa DNA-binding subunit B (AHRD V3.3 --* RFA1B_ARATH)	0.00525842	0.00788763	0.00591573	0.000657303	0.000657303	0	0.00197191	0.00131461	0.00197191	0.0400955	0.0519269	0.0479831			4.83638	7.18457e-14			-6.53264	7.23606e-08
Solyc06g083130	1315	SL3.0ch06	48717483	48718798	-	Solyc06g083130.3.1	dCTP pyrophosphatase 1 (AHRD V3.3 *** A0A151QMJ8_CAJCA)	0.105839	0.0510948	0.116788	1.31022	9.78466	21.6314	0.0364963	0.10219	0.069343	3.01094	1.77737	0.317518	7.1863	1.51071e-10	4.81994	3.63979e-06
Solyc07g063700	8647	SL3.0ch07	66222825	66231472	-	Solyc07g063700.2.1	Serine/threonine-protein kinase (AHRD V3.3 *** M1CC72_SOLTU)	0.00444303	0.00166614	0.00333227	0.0744207	0.565375	1.08521	0.00166614	0.00666454	0.00388765	0.171612	0.0710884	0.0238813	7.80294	1.60896e-11	4.67382	1.43867e-05
Solyc07g007240	1006	SL3.0ch07	1983929	1984935	+	Solyc07g007240.3.1	Metallocarboxypeptidase inhibitor (AHRD V3.3 *** A0A0A0VBW2_SOLTU)	0.0333867	0.0286172	0.0190781	1.87442	44.347	82.1932	0.0524648	0.0953905	0.0810819	1.63595	2.97618	0.748815	10.9111	7.76256e-16	4.66697	3.0376e-12
Solyc01g102900	974	SL3.0ch01	91446646	91447620	-	Solyc01g102900.3.1	Germin family protein (AHRD V3.3 *** G7I5N4_MEDTR)	0.0197043	0.00985213	0.0295564	0.147782	0.832505	0.448272	0.00492606	0.0295564	0.0147782	0.73891	0.231525	0.0541867	4.83295	1.44763e-08	4.61865	5.19668e-06
Solyc01g005390	1997	SL3.0ch01	276028	278025	+	Solyc01g005390.3.1	Nudix hydrolase (AHRD V3.3 *** A0A061E9N4_THECC)	0.0120193	0.0144232	0.0144232	0.6226	2.69473	3.47598	0.00240386	0.0192309	0.00961544	0.281252	0.213944	0.146635	7.63818	2.6097e-28	4.52605	2.18308e-13			3.5742	3.79983e-08
Solyc05g015850	2682	SL3.0ch05	12422417	12425099	-	Solyc05g015850.3.1	WRKY transcription factor 75	0.107408	0.0626545	0.0411729	2.50976	7.03162	11.4747	0.0429631	0.0751854	0.0859261	2.2663	1.25309	0.678458	6.92945	2.89958e-35	4.51285	1.13698e-11
Solyc04g064880	1799	SL3.0ch04	56050829	56052628	+	Solyc04g064880.3.1	Pathogen-related protein (AHRD V3.3 *** A0A1D1XC89_9ARAE)	0.0453608	0.0667071	0.0533657	1.78508	33.8419	59.7509	0.09339	0.0773802	0.181443	4.49072	2.60691	0.29618	9.43435	3.06169e-14	4.50204	0.00022656
Solyc07g056100	2445	SL3.0ch07	64098868	64101313	-	Solyc07g056100.1.1	LOW QUALITY:ArgH (DUF639) (AHRD V3.3 --* AT2G21720.2)	0.00392716	0	0.00392716	0.00785431	0.15905	0.414315	0.00196358	0.00196358	0.00392716	0.088361	0.0608709	0.00589073	6.50527	2.22706e-05	4.4432	0.00068924
Solyc06g050140	272	SL3.0ch06	32587936	32588208	-	Solyc06g050140.1.1	LOW QUALITY:Plant regulator RWP-RK family protein (AHRD V3.3 --* AT2G17150.6)	0.211117	0.0527793	0.0351862	0.879654	4.31031	5.43626	0.0351862	0.105559	0.0351862	1.56578	1.42504	0.369455	5.44966	9.57894e-10	4.43378	4.89804e-08					ETI
Solyc10g081970	416	SL3.0ch10	63015386	63015802	-	Solyc10g081970.2.1	Late embryogenesis abundant (LEA) hydroxyproline-rich glycoprotein family (AHRD V3.3 *** AT2G35980.1)	0.149731	0.20732	0.184284	2.19989	13.4873	20.3289	0.149731	0.276427	0.0806244	4.67622	3.34015	1.18633	6.31681	2.35401e-18	4.38627	3.26143e-08
Solyc02g064830	2164	SL3.0ch02	36524739	36526903	-	Solyc02g064830.3.1	Indole-3-acetic acid-amido synthetas 3-3	0	0.00665531	0.0110922	0.166383	2.08533	3.13909	0.0244028	0.0465871	0.0199659	1.08038	0.32611	0.0754268	8.47677	1.76311e-07	4.26666	0.000502413
Solyc02g021350	2884	SL3.0ch02	22993032	22995916	+	Solyc02g021350.3.1	Nucleosome assembly protein family (AHRD V3.3 *** A9RDJ7_PHYPA)	0.00499436	0	0.00332957	0.0682563	0.293003	0.454487	0.00332957	0.00332957	0.00499436	0.078245	0.0849042	0.0432845	6.89913	6.82422e-11	4.26161	9.91681e-08
Solyc09g091000	856	SL3.0ch09	70835820	70836676	+	Solyc09g091000.3.1	Major allergen d 1 (AHRD V3.3 *** Q8L6K9_MALDO)	2.32019	0.599663	0.212965	20.9938	86.7214	182.925	0.616476	3.35139	1.28339	47.2501	24.0258	11.2087	6.86995	2.63225e-08	4.2323	5.62432e-06
Solyc11g068370	10788	SL3.0ch11	53419712	53430500	+	Solyc11g068370.2.1	bZIP transcription factor family protein (AHRD V3.3 *** AT1G08320.4)	0.00311617	0.000890335	0.00178067	0.0298262	0.125092	0.220803	0.00178067	0.002671	0.000890335	0.0320521	0.0431812	0.0142454	6.31082	1.40807e-13	4.20532	1.38771e-09
Solyc07g009230	1524	SL3.0ch07	4263182	4264706	+	Solyc07g009230.3.1	Defensin-like protein (AHRD V3.3 -** G7LB12_MEDTR)	0.648787	0.324393	0.8598	11.4105	34.9243	39.176	0.299198	0.714925	0.327543	8.92554	8.17912	4.65174	5.80643	4.70775e-30	4.20334	2.7451e-21			2.14726	9.54365e-05
Solyc08g078170	713	SL3.0ch08	62117691	62118404	-	Solyc08g078170.1.1	Ethylene-responsive transcription factor (AHRD V3.3 *** A0A024CAT9_BRAJU)	0.0134535	0.0336338	0	0.22871	1.23773	2.06512	0	0.0269071	0.00672677	0.282524	0.181623	0.0605409	6.49708	3.17895e-09	4.18171	0.000315359
Solyc03g020070	542	SL3.0ch03	62629088	62629630	+	Solyc03g020070.3.1	Proteinase inhibitor II (AHRD V3.3 *-* A0A075EZT7_TOBAC)	0.00884514	0.0796063	0.521863	0.061916	0.159213	0.30958	0	0.0176903	0.0442257	0.398031	0.283045	0.336115			4.1528	5.34217e-07
Solyc02g067750	2543	SL3.0ch02	38430301	38432844	-	Solyc02g067750.3.1	Carbonic anhydrase (AHRD V3.3 *** B1VK36_SOLLC)	0.0736295	1.22338	1.92003	1.50657	25.2153	28.7231	0.0339829	0.0547502	0.115164	1.49336	1.35554	0.377587			4.08113	5.3027e-06
Solyc06g068890	245	SL3.0ch06	42829343	42829588	-	Solyc06g068890.1.1	LOW QUALITY:RING/U-box superfamily protein (AHRD V3.3 --* AT5G63760.4)	0.0585721	0.0390481	0.019524	1.23001	7.69247	15.7949	0.0976202	0.0390481	0.0780961	1.44478	1.58145	0.331909	8.00954	1.92824e-14	4.06505	8.4558e-07
Solyc01g097470	1815	SL3.0ch01	88191183	88192998	-	Solyc01g097470.3.1	Neurogenic locus notch-like protein (AHRD V3.3 *** A0A072VSF9_MEDTR)	0.610943	0.335886	0.883355	6.06976	11.9041	15.0752	0.320018	0.605654	0.312083	6.2787	7.06155	5.01714	4.43997	3.3726e-23	4.03836	2.39555e-110
Solyc01g080570	7141	SL3.0ch01	79662022	79669163	-	Solyc01g080570.3.1	inosine-uridine preferring nucleoside hydrolase family protein (AHRD V3.3 *** AT5G18860.2)	0.00470742	0.0141223	0.0201747	0.422995	4.25551	7.37652	0.0147947	0.0390043	0.0537991	0.839938	0.592462	0.137188	8.51463	2.60746e-12	4.01081	5.52586e-05
Solyc08g029000	4121	SL3.0ch08	38969588	38973709	-	Solyc08g029000.3.1	Lipoxygenase (AHRD V3.3 *** Q43800_TOBAC)	0.657167	0.516179	0.323923	5.37152	17.2052	29.2393	0.182935	0.1841	0.328583	5.23403	3.8661	1.27006	5.39935	4.84167e-22	4.00306	1.98451e-07
Solyc08g014090	560	SL3.0ch08	3724057	3724617	+	Solyc08g014090.1.1	LOW QUALITY:Pentatricopeptide repeat (PPR) superfamily protein (AHRD V3.3 --* AT3G09040.3)	0.196911	0.00856134	0.0428067	1.44687	1.7722	1.82357	0.0428067	0.119859	0.0342454	1.05304	1.01024	0.719153	4.65752	2.57519e-09	3.97786	1.09785e-16
Solyc09g082270	1477	SL3.0ch09	68481348	68482825	-	Solyc09g082270.3.1	Lipid transfer protein (AHRD V3.3 *** G7K520_MEDTR)	0.217723	0.185227	0.298963	4.34147	23.0332	44.2921	0.100738	0.24372	0.727911	7.68856	5.77454	2.32672	6.94483	1.25786e-13	3.96353	0.000381637
Solyc11g008820	6956	SL3.0ch11	3003541	3010497	-	Solyc11g008820.2.1	Endoglucanase (AHRD V3.3 *** A0A0V0II53_SOLCH)	0.0414223	0.0200208	0.0276148	0.317571	1.04315	1.53055	0.0379704	0.0407319	0.0172593	0.679325	0.468072	0.181568	5.30483	5.39298e-21	3.96051	3.91238e-08						cell wall remodelling
Solyc10g079380	2591	SL3.0ch10	61058706	61061297	+	Solyc10g079380.2.1	SolycHsfB3b	0.0982077	0.0370595	0.0315006	0.589246	0.542922	0.372448	0.0185298	0.0333536	0.0240887	0.348359	0.39839	0.335389	3.46218	3.9747e-14	3.95308	5.2031e-36
Solyc08g075320	6077	SL3.0ch08	59546316	59552393	-	Solyc08g075320.3.1	Cytochrome P450 family ABA 8'-hydroxylase (AHRD V3.3 *** G7L7U3_MEDTR)	0.00711191	0.00869234	0.0102728	0.0474128	0.429876	0.67089	0.0063217	0.0118532	0.0063217	0.130385	0.131175	0.0568953	5.72131	1.9407e-11	3.85081	3.7887e-15
Solyc08g006740	2686	SL3.0ch08	1295697	1298383	-	Solyc08g006740.3.1	aromatic amino acid decarboxylase 2	0.0518364	0.0571988	0.101885	0.682811	9.13572	15.601	0.0375367	0.142997	0.103673	1.88756	1.29591	0.33783	7.17093	1.79959e-09	3.82763	4.41739e-05
Solyc11g044390	236	SL3.0ch11	33002740	33002976	+	Solyc11g044390.1.1	Osmotin-like protein (AHRD V3.3 *-* Q5XUH0_SOLTU)	0.0202655	0.0202655	0.0810618	1.39832	2.29	3.48566	0.0202655	0.0810618	0.0607964	0.851149	0.790353	0.425574	6.1495	7.79436e-14	3.81698	3.14998e-06			1.98297	0.000671295
Solyc03g078515	11031	SL3.0ch03	52473931	52484962	-	Solyc03g078515.1.1	malonyl-CoA decarboxylase family protein (AHRD V3.3 --* AT4G04320.2)	0	0	0	0	0	0.000435362	0.000435362	0.00174145	0.00130609	0.0100133	0.0169791	0.0182852			3.81004	9.28302e-07			-6.38028	2.45846e-05
Solyc08g074860	1232	SL3.0ch08	59121382	59122614	+	Solyc08g074860.1.1	Eukaryotic translation initiation factor 3 subunit G (AHRD V3.3 *-* M1CY77_SOLTU)	0.0311624	0.00779061	0.0233718	0.0428484	0.0350578	0.0779061	0	0.00779061	0.00779061	0.0701155	0.0779061	0.050639			3.80345	0.000847813
Solyc02g065190	2494	SL3.0ch02	36919601	36922095	-	Solyc02g065190.3.1	Cytochrome P450 (AHRD V3.3 *** Q8H0I6_PETHY)	0.0943257	0.0654505	0.186726	2.05592	3.38418	3.1628	0.0365753	0.198277	0.0904757	1.19736	1.08571	1.59584	4.88622	5.32916e-33	3.76361	5.8772e-10
Solyc02g077570	1242	SL3.0ch02	43034981	43036223	+	Solyc02g077570.2.1	MLO-like protein (AHRD V3.3 *-* U5FZ43_POPTR)	0.0154559	0.0231838	0.0154559	0.131375	0.421172	0.687786	0.0115919	0.00772794	0.00386397	0.150695	0.0734154	0.0579595	4.787	2.84481e-09	3.75282	0.000170336
Solyc08g081610	2109	SL3.0ch08	64728677	64730786	+	Solyc08g081610.3.1	WRKY family transcription factor, putative (AHRD V3.3 *** A0A061G6N0_THECC)	0.00227626	0.00227626	0	0.0227626	0.245836	0.48712	0.00455252	0.00455252	0.00682878	0.0773929	0.0910505	0.0295914	7.65896	1.15301e-06	3.74812	4.47607e-05
Solyc03g121190	602	SL3.0ch03	70853802	70854404	-	Solyc03g121190.3.1	transmembrane protein (AHRD V3.3 -** AT1G51920.1)	0.00796503	0	0	0.191161	0.828363	1.86382	0.0159301	0.0637202	0.00796503	0.557552	0.390286	0.0398251	8.67588	6.38346e-08	3.74075	0.000660242
Solyc05g007110	3546	SL3.0ch05	1679781	1683327	+	Solyc05g007110.2.1	WRKY transcription factor 76	0.0189571	0.0108326	0.00406223	0.189571	0.412994	0.66756	0.00677039	0.0243734	0.0108326	0.193633	0.208528	0.0961395	5.52245	4.13499e-17	3.73488	1.38818e-13
Solyc03g113580	2859	SL3.0ch03	65148415	65151274	-	Solyc03g113580.2.1	Germin-like protein subfamily 1 member 18 (AHRD V3.3 *** A0A061F0C3_THECC)	0.0117554	0.00503802	0.00671736	0.0470215	0.28045	0.367775	0.00503802	0.0184727	0.00503802	0.162896	0.112516	0.0520595	5.16437	6.44764e-09	3.72042	1.28794e-07
Solyc07g045000	6288	SL3.0ch07	58184221	58190509	-	Solyc07g045000.3.1	Homeodomain-like superfamily protein (AHRD V3.3 *-* AT2G02060.2)	0.0213836	0.0114555	0.0137466	0.159613	0.709478	1.04474	0.0129829	0.0282569	0.0129829	0.267295	0.24362	0.126011	5.64218	6.83275e-18	3.72035	4.06427e-22
Solyc04g079820	4202	SL3.0ch04	64215269	64219471	+	Solyc04g079820.3.1	Inositol polyphosphate 5-phosphatase I (AHRD V3.3 *** G7I5A8_MEDTR)	0.00228547	0.00914187	0.00228547	0.0354248	0.31768	0.634217	0.0034282	0.0034282	0.00457094	0.0582794	0.0582794	0.0217119	6.42993	2.14924e-09	3.71651	2.15561e-06
Solyc12g100260	164	SL3.0ch12	68019981	68020145	+	Solyc12g100260.1.1	Fatty acid desaturase (AHRD V3.3 *-* B3SP99_CAPAN)	1.51364	1.42632	0.320194	44.4779	164.667	265.179	0.785931	1.77562	1.3681	21.9187	16.2426	7.27714	7.47255	5.24921e-15	3.69866	2.22813e-09			3.55096	0.000409256	PTI/ETI	fatty acid metabolism
Solyc10g007580	245	SL3.0ch10	1870476	1870721	-	Solyc10g007580.1.1	VQ motif-containing protein (AHRD V3.3 *-* AT1G78410.2)	0.370957	0.214764	0.273336	4.43196	6.0134	6.79436	0.214764	0.663817	0.175716	4.78339	4.29529	2.47955	4.59935	4.33435e-40	3.64596	3.04683e-16
Solyc09g066050	10061	SL3.0ch09	64599411	64609472	+	Solyc09g066050.2.1	Homeobox leucine zipper protein (AHRD V3.3 *** A0A072UAM9_MEDTR)	0	0.000477332	0.000954663	0	0	0	0.00238666	0.000954663	0.000477332	0.0119333	0.0124106	0.0205253			3.64534	9.80666e-06			-7.20395	1.68513e-06
Solyc09g014820	5152	SL3.0ch09	7021165	7026317	-	Solyc09g014820.3.1	LURP-one-like protein (AHRD V3.3 *** G7KW19_MEDTR)	0.00838855	0.00279618	0.0111847	0.0782931	0.462302	0.690657	0.00559237	0.0130489	0.00838855	0.130489	0.106255	0.0540596	6.05367	4.06228e-13	3.58484	6.90363e-12
Solyc06g073830	554	SL3.0ch06	45730248	45730802	-	Solyc06g073830.1.1	Calcium-binding protein (AHRD V3.3 *** A0A199V9T9_ANACO)	0.0605773	0.103847	0.0519234	0.0692312	0.86539	1.90386	0.0259617	0.0086539	0.0346156	0.337502	0.328848	0.103847	3.98551	0.000405434	3.56788	0.000141418					ETI
Solyc09g014910	1804	SL3.0ch09	7170085	7171889	-	Solyc09g014910.3.1	LURP-one-like protein (AHRD V3.3 *** G7KW21_MEDTR)	0.0212871	0.0159654	0.0106436	0.154332	1.63113	2.64759	0.00532179	0.0558788	0.0186263	0.353899	0.324629	0.125062	6.81392	8.75882e-09	3.54782	9.44178e-08
Solyc06g005470	1591	SL3.0ch06	482746	484337	+	Solyc06g005470.3.1	Metallothionein-like protein type 2 (AHRD V3.3 *** MT2Z_SOLLC)	0.0663719	0.030169	0.0241352	0.105592	0.38013	0.521924	0.0150845	0.0422367	0.0120676	0.211183	0.413316	0.0905071	3.35161	1.0019e-05	3.52562	3.3227e-07
Solyc06g074140	1262	SL3.0ch06	45998882	46000144	+	Solyc06g074140.1.1	LOW QUALITY:U-box domain-containing family protein (AHRD V3.3 *** B9IIL0_POPTR)	0.0152111	0.0304222	0.0228167	0.0722528	0.813795	1.3614	0.0114083	0.0114083	0.0152111	0.212956	0.114083	0.0646473	5.29544	1.6114e-07	3.50535	3.37529e-05					ETI
Solyc04g014770	200	SL3.0ch04	5013286	5013486	+	Solyc04g014770.1.1	LOW QUALITY:transmembrane protein (AHRD V3.3 --* AT5G14330.1)	1.05138	1.24254	2.00719	9.84477	53.525	84.4691	1.14696	1.38591	0.597377	12.2821	15.9858	3.63205	5.35955	8.53396e-09	3.49721	2.67211e-06
Solyc06g005090	1576	SL3.0ch06	103769	105345	-	Solyc06g005090.3.1	LOB domain-containing protein, putative (AHRD V3.3 *** B9SK21_RICCO)	0.402019	0.17969	0.164462	5.94197	12.3986	25.1993	0.316742	0.444658	0.472068	5.88105	4.14506	2.38775	6.17128	9.65164e-29	3.46581	1.39675e-12
Solyc07g045430	3001	SL3.0ch07	58654884	58657885	+	Solyc07g045430.3.1	Nudix hydrolase (AHRD V3.3 *** A0A061GGI6_THECC)	0.0015999	0.00639962	0	0.0239986	0.0559966	0.0687959	0.0191988	0.0351979	0.015999	0.422375	0.196788	0.049597	4.47612	5.82959e-05	3.46309	0.000898197
Solyc12g099120	13607	SL3.0ch12	67372351	67385958	+	Solyc12g099120.2.1	Abscisic acid induced MYB1	0.00317653	0.00105884	0.000352948	0.0123532	0.0938841	0.239651	0.00247063	0.000705895	0.000705895	0.0222357	0.0123532	0.00423537	6.56013	5.98134e-06	3.44449	0.000294783
Solyc12g100250	7221	SL3.0ch12	68007697	68014918	-	Solyc12g100250.2.1	Fatty acid desaturase (AHRD V3.3 *** E5D7U7_9GENT)	0.0931055	0.117047	0.0232764	2.51584	9.84657	16.6965	0.196852	0.507425	0.577919	6.57923	3.9071	1.84615	7.24056	2.73424e-13	3.42265	8.64349e-06
Solyc12g005720	722	SL3.0ch12	382639	383361	-	Solyc12g005720.1.1	Cysteine-rich RLK (Receptor-like kinase) protein (AHRD V3.3 *** G7IKM1_MEDTR)	0.378653	0.112932	0.139504	4.90256	13.9437	23.0779	0.212577	0.757306	0.478298	5.90566	5.42736	2.18556	6.35821	2.37587e-24	3.40623	5.80808e-07					PTI/ETI
Solyc10g076660	3456	SL3.0ch10	59707196	59710652	+	Solyc10g076660.2.1	2-oxoglutarate (2OG) and Fe(II)-dependent oxygenase superfamily protein (AHRD V3.3 *** AT5G05600.1)	0.0764131	0.0819704	0.0527945	0.18617	7.47737	12.0233	0.0180613	0.0319546	0.0250079	0.233407	0.418188	0.0472372	6.81406	1.41794e-06	3.34671	0.000581776
Solyc08g006750	3407	SL3.0ch08	1323634	1327041	+	Solyc08g006750.3.1	Aromatic amino acid decarboxylase 2 (AHRD V3.3 *** Q1KSC4_SOLLC)	0.0859676	0.118382	0.188847	0.720155	6.14598	10.4627	0.0916048	0.149386	0.118382	1.55587	1.18663	0.512987	5.71611	1.77698e-07	3.33453	4.53078e-09
Solyc03g082530	368	SL3.0ch03	53889170	53889538	-	Solyc03g082530.1.1	Small auxin up-regulated RNA37	0.0780961	0.0780961	0.156192	0.455561	5.37562	8.64264	0.0520641	0.0390481	0.117144	0.702865	1.0543	0.234288	5.79299	1.54561e-09	3.33162	2.68473e-05					ETI
Solyc06g074990	2405	SL3.0ch06	46631149	46633554	-	Solyc06g074990.2.1	putative high affinity nitrate transporter 2	0.00598867	0	0.00598867	0.393256	1.55306	1.73671	0.0319396	0.0199622	0.0139736	0.201618	0.289452	0.12177	8.53281	1.06832e-22	3.31814	5.92265e-11			2.77545	1.66293e-05
Solyc07g056080	245	SL3.0ch07	64094681	64094926	-	Solyc07g056080.1.1	LOW QUALITY:Acidic endochitinase SE2 (AHRD V3.3 --* CHIE_BETVU)	1.03477	0.878581	1.07382	2.16717	13.5497	20.1683	0.331909	0.605245	0.410005	6.5796	4.49053	0.761437	3.85465	9.95146e-08	3.31692	0.000960918					ETI
Solyc11g007970	3088	SL3.0ch11	2186370	2189458	-	Solyc11g007970.2.1	4-coumarate--CoA ligase like (AHRD V3.3 *** A0A0K9P263_ZOSMR)	0.00932906	0	0.00932906	0.116613	0.359169	0.60017	0.0155484	0.0217678	0.0171033	0.233227	0.146155	0.108839	6.1355	6.51817e-12	3.31237	6.90043e-12
Solyc05g054650	458	SL3.0ch05	65369546	65370004	+	Solyc05g054650.1.1	Zinc finger family protein (AHRD V3.3 *** B9HM54_POPTR)	0.481338	0.387163	0.397627	4.3425	17.7153	29.3721	0.481338	0.826645	0.261597	5.08544	5.29471	2.88803	5.62063	5.15475e-20	3.24777	1.51748e-21
Solyc08g078180	704	SL3.0ch08	62131315	62132019	-	Solyc08g078180.1.1	Ethylene Response Factor A.1	0.286131	0.299756	0.265693	2.81362	10.7163	19.4773	0.224817	0.25888	0.327007	3.26326	2.54793	1.26034	5.55029	3.76277e-19	3.24663	6.53473e-17					ETI
Solyc08g007890	3167	SL3.0ch08	2393782	2396949	-	Solyc08g007890.3.1	Aldehyde dehydrogenase (AHRD V3.3 *-* Q43274_MAIZE)	0.0515464	0.0288053	0.0500303	0.0515464	0.0348696	0.0257732	0.0272893	0.0272893	0.0227411	0.184961	0.291086	0.203153			3.23608	6.09856e-22			-2.38919	4.51633e-10
Solyc07g053420	707	SL3.0ch07	61991584	61992291	+	Solyc07g053420.3.1	RING/U-box superfamily protein (AHRD V3.3 *** AT2G42360.1)	0.156027	0.135675	0.0678377	2.44894	8.4458	12.204	0.223865	0.41381	0.325621	3.62254	2.92381	1.56027	6.28427	2.95897e-25	3.22364	3.10838e-20
Solyc12g100270	3048	SL3.0ch12	68023915	68026963	+	Solyc12g100270.2.1	Fatty acid hydroxylase superfamily (AHRD V3.3 *** AT1G02205.2)	0.0677354	0.119718	0.0220534	0.984526	5.54328	13.1186	0.233136	0.962473	0.768718	8.18338	5.39678	2.51566	6.8305	1.24154e-08	3.22148	7.77051e-05
Solyc01g080010	1536	SL3.0ch01	78993764	78995300	-	Solyc01g080010.2.1	xyloglucan endoglucanase inhibitor	2.83112	1.6843	1.00621	6.25597	59.2099	102.47	1.32807	2.04366	1.10308	11.3714	20.5397	6.04973	5.22222	4.729e-06	3.21936	5.25445e-09						cell wall
Solyc02g079500	2467	SL3.0ch02	44595372	44597839	-	Solyc02g079500.4.1	Peroxidase (AHRD V1 **** Q50LG4_TOBAC)%3B contains Interpro domain(s) IPR019793 Peroxidases heam-ligand binding site IPR019794 Peroxidase%2C active site IPR002016 Haem peroxidase%2C plant/fungal/bacterial	1.76898	1.58021	1.90715	21.364	71.7829	120.137	2.32751	3.55548	2.16987	23.1271	28.5839	12.8071	5.61406	1.03965e-25	3.14378	2.99823e-16
Solyc04g054950	1509	SL3.0ch04	53423081	53424590	-	Solyc04g054950.3.1	NAD(P)-binding Rossmann-fold superfamily protein (AHRD V3.3 *** AT5G06060.1),Pfam:PF13561	0.0190844	0.0222652	0.00954221	0.108145	1.54584	3.6483	0.0349881	0.0349881	0.047711	0.572533	0.251278	0.101784	6.98808	4.32218e-07	3.12277	5.18335e-06
Solyc04g076730	227	SL3.0ch04	61717232	61717459	+	Solyc04g076730.1.1	LOW QUALITY:Transmembrane protein, putative (AHRD V3.3 *** G7JEX2_MEDTR)	0.0421308	0.189589	0	1.0954	13.7346	22.224	0.0631962	0.294916	0.379177	3.13875	2.02228	0.526635	7.5726	2.81087e-05	3.10679	6.12133e-05					ETI
Solyc12g049030	1154	SL3.0ch12	61398547	61399701	-	Solyc12g049030.1.1	Fatty acid desaturase (AHRD V3.3 *** B3SP99_CAPAN)	0.490687	0.640388	0.187126	14.9452	50.7154	88.7104	0.881573	2.16651	2.83601	24.2225	13.9222	6.87378	7.14984	9.76679e-19	3.08294	0.000178718					PTI/ETI
Solyc04g016470	1618	SL3.0ch04	7303620	7305238	+	Solyc04g016470.3.1	LEQA L.esculentum TomQ'a beta(1,3)glucanase	13.3645	11.7536	15.6161	56.5136	150.249	187.945	12.4983	20.0542	12.4211	130.951	101.612	106.426	3.53945	6.62225e-17	3.06388	2.19133e-42
Solyc02g077575	2654	SL3.0ch02	43037913	43040567	+	Solyc02g077575.1.1	MLO-like protein (AHRD V3.3 *** G9BBX3_CAPAN)	0.00361801	0.00361801	0.00904503	0.0886413	0.445016	0.685613	0.0144721	0.0180901	0.00361801	0.144721	0.0759783	0.0452252	6.48754	1.94194e-12	3.06294	3.9932e-05
Solyc09g005830	1916	SL3.0ch09	572687	574603	+	Solyc09g005830.1.1	LOW QUALITY:ACI49	0.0726575	0.0526141	0.107734	0.851847	4.04878	6.9175	0.140304	0.125272	0.0751629	1.00468	1.00718	0.551195	5.93253	7.97244e-11	3.03609	3.10838e-20
Solyc03g078570	2692	SL3.0ch03	52606511	52609203	-	Solyc03g078570.3.1	Ras-related protein (AHRD V3.3 *** W9QNC0_9ROSA)	0.238986	0.28179	0.238986	0.130194	0.16408	0.107009	0.3995	0.48689	0.358479	2.54859	3.46173	3.45282			3.03256	3.10234e-163			-4.3566	1.81114e-143
Solyc02g094110	1541	SL3.0ch02	55383566	55385107	-	Solyc02g094110.1.1	Cytochrome P450, putative (AHRD V3.3 *** B9RBJ0_RICCO)	0.0124589	0.0249178	0.0155736	0.00622946	0.034262	0.121474	0.00622946	0.0124589	0.00622946	0.068524	0.0654093	0.0498357			3.02168	0.000645282
Solyc09g007020	6594	SL3.0ch09	685115	691709	+	Solyc09g007020.2.1	pathogenesis-related protein	14.5959	8.97733	15.1035	106.274	192.902	217.644	7.53973	9.72526	11.3311	86.1786	64.7232	58.2008	4.00927	1.521e-35	2.98461	1.74533e-17
Solyc03g116700	794	SL3.0ch03	67477035	67477829	+	Solyc03g116700.3.1	Blue copper protein (AHRD V3.3 *-* A0A151SLU0_CAJCA)	6.19847	4.61563	3.67921	63.6582	217.605	346.619	6.27701	11.5149	9.57562	85.7758	71.1375	37.5654	5.71982	2.32015e-26	2.97856	2.22903e-11
Solyc11g044400	263	SL3.0ch11	33002431	33002694	+	Solyc11g044400.1.1	Thaumatin-like protein (AHRD V3.3 *-* Q8H6A2_SOLAE)	0.163736	0.0727714	0	1.92844	2.31049	2.74712	0.12735	0.12735	0.109157	1.03699	1.00061	0.582171	5.17143	6.83461e-17	2.97003	3.83798e-07			1.6042	6.11526e-05
Solyc02g072050	1795	SL3.0ch02	41907586	41909381	+	Solyc02g072050.1.1	calcium/calcium/calmodulin-dependent Serine/Threonine-kinase (AHRD V3.3 *** AT2G47010.2)	0	0.0106969	0.00802268	0.058833	0.203241	0.291491	0.00267423	0.0187196	0.00802268	0.0534845	0.0935979	0.0615072	5.1313	8.34006e-07	2.96876	0.000255239
Solyc02g036480	770	SL3.0ch02	31317822	31318592	-	Solyc02g036480.1.1	LOW QUALITY:Late embryogenesis abundant (LEA) hydroxyproline-rich glycoprotein family (AHRD V3.3 *** AT1G65690.1)	1.7754	1.48884	1.56359	17.5795	61.9956	99.3162	2.32982	3.33276	2.79703	26.9985	21.3484	10.9016	5.48602	2.31937e-24	2.95163	2.97625e-10
Solyc11g008200	1814	SL3.0ch11	2442774	2444588	-	Solyc11g008200.1.1	LOW QUALITY:Major facilitator superfamily protein (AHRD V3.3 *** AT2G39210.1)	0.0423397	0.108496	0.105849	0.883842	8.70875	13.6678	0.124373	0.214345	0.185236	1.56922	1.59832	0.484261	6.74703	3.00385e-09	2.94313	5.26871e-06					ETI
Solyc07g008930	599	SL3.0ch07	3936054	3936653	-	Solyc07g008930.1.1	LOW QUALITY:DUF4228 domain protein (AHRD V3.3 *** G7JUB6_MEDTR)	0.056034	0.0480291	0.056034	0.28017	1.63299	2.79369	0.104063	0.0640388	0.0960582	0.584354	1.02462	0.312189	5.15077	1.97751e-09	2.93951	4.40119e-07
Solyc04g039965	1388	SL3.0ch04	12321274	12322662	-	Solyc04g039965.1.1	Membrane-anchored ubiquitin-fold protein 3 (AHRD V3.3 --* A0A0B2NUX4_GLYSO)	0.0172891	0.0311204	0.0276626	0.103735	0.497926	0.854082	0.0103735	0.0103735	0.00691564	0.0656986	0.0691564	0.0587829	4.51933	1.20566e-07	2.92434	0.000924385			3.10894	0.000218992
Solyc05g054820	1937	SL3.0ch05	65485396	65487333	+	Solyc05g054820.1.1	LOW QUALITY:Exocyst subunit EXO70 family protein (AHRD V3.3 *** B9HTX5_POPTR)	0.0470874	0.0619571	0.00743485	0.617092	1.59601	2.19328	0.0396525	0.136306	0.118958	1.02849	0.614614	0.299872	5.51707	4.79925e-15	2.89913	0.000352969
Solyc09g011260	4880	SL3.0ch09	4593039	4597919	+	Solyc09g011260.2.1	Cysteine/Histidine-rich C1 domain family protein (AHRD V3.3 *** AT2G37820.1)	0.00787201	0.00984002	0.000984002	0.0767521	0.10824	0.130872	0.00590401	0.01968	0.00590401	0.116112	0.0492001	0.0314881	4.35278	1.12229e-12	2.87465	5.66274e-05
Solyc04g074780	4670	SL3.0ch04	60782047	60786717	-	Solyc04g074780.3.1	Phage capsid scaffolding protein (GPO) serine peptidase (AHRD V3.3 *** G7KAI6_MEDTR)	0.00102824	0.00102824	0.00102824	0.0390731	0.244721	0.431861	0.00719768	0.00822592	0.00308472	0.0431861	0.0627227	0.0164518	8.13149	4.34617e-11	2.85872	0.000159158
Solyc10g018340	416	SL3.0ch10	7429968	7430384	-	Solyc10g018340.1.1	Small auxin up-regulated RNA71	0.0921422	0.149731	0.0230355	3.00614	9.83618	16.9542	0.334015	0.460711	0.472229	4.0197	2.99462	1.31303	7.08826	4.10368e-21	2.85483	5.53507e-11
Solyc08g075550	2753	SL3.0ch08	59836509	59839262	-	Solyc08g075550.3.1	alternative oxidase 1au	0.28078	0.216253	0.223229	1.35681	4.68258	7.08578	0.181374	0.160446	0.191837	1.59399	1.37077	0.601672	4.46348	1.32453e-16	2.85008	1.86449e-07
Solyc02g072070	2501	SL3.0ch02	41912385	41914886	-	Solyc02g072070.3.1	Serine/threonine-protein kinase (AHRD V3.3 *** M1CRP0_SOLTU)	0.05183	0.0383926	0.0537496	0.335935	1.18825	1.74686	0.0307141	0.10558	0.0479907	0.481827	0.441515	0.222677	4.7766	1.55027e-15	2.82293	1.21131e-10
Solyc09g005840	1910	SL3.0ch09	585423	587333	-	Solyc09g005840.1.1	LOW QUALITY:Exocyst subunit EXO70 family protein (AHRD V3.3 *** B9HCA8_POPTR)	0.170904	0.123152	0.140745	1.31948	4.42843	7.03472	0.201064	0.286516	0.160851	1.6437	1.54065	0.955053	5.1551	1.97992e-20	2.82027	4.92923e-27
Solyc11g010210	1745	SL3.0ch11	3280303	3282048	-	Solyc11g010210.1.1	WEB family protein, chloroplastic (AHRD V3.3 *-* A0A199V6Z9_ANACO)	0.0605178	0.0302589	0.0357605	0.222815	2.0301	3.54854	0.0275081	0.0605178	0.0550162	0.451133	0.316343	0.0935275	5.80821	2.39356e-07	2.75198	1.24245e-05
Solyc03g025580	3438	SL3.0ch03	3000371	3003809	+	Solyc03g025580.1.1	LOW QUALITY:Pectinacetylesterase family protein (AHRD V3.3 *-* AT5G23870.3)	0.013966	0.00558641	0.0027932	0.0013966	0	0	0.013966	0.00698301	0.00698301	0.0516742	0.0740199	0.048881			2.73209	5.6505e-06			-6.65887	6.34e-06
Solyc02g014370	296	SL3.0ch02	16466867	16467163	-	Solyc02g014370.1.1	LOW QUALITY:SKP1-like 20 (AHRD V3.3 --* AT2G45950.5)	0.1132	0.0485143	0	0.0485143	0.0485143	0.0808571	0.0485143	0.161714	0.0808571	0.436628	0.743885	0.582171			2.72794	1.6867e-05			-3.09602	9.64248e-06
Solyc06g075335	1764	SL3.0ch06	46901888	46903652	-	Solyc06g075335.1.1	LOB domain-containing protein, putative (AHRD V3.3 *-* B9SK21_RICCO)	0.00816359	0.00544239	0.00816359	0.133339	0.348313	0.726559	0.0163272	0.0163272	0.027212	0.190484	0.125175	0.0462603	6.07588	6.34403e-12	2.72026	0.000324317
Solyc04g077810	740	SL3.0ch04	62787495	62788235	+	Solyc04g077810.1.1	LOW QUALITY:ZCF37, putative (AHRD V3.3 *** A0A061F7D6_THECC)	0.103707	0.0324083	0.019445	0.499088	1.52967	2.19728	0.11667	0.103707	0.0453716	0.518533	0.674093	0.401863	5.06469	5.37314e-11	2.7027	3.04469e-09
Solyc07g063730	4346	SL3.0ch07	66239296	66243642	+	Solyc07g063730.2.1	Serine/threonine-protein kinase (AHRD V3.3 *** M1CC72_SOLTU)	0.0508245	0.0718172	0.0475098	0.743584	2.77325	4.20075	0.091705	0.188934	0.146949	1.22752	0.829765	0.415435	5.76733	1.931e-23	2.69973	7.66775e-06
Solyc01g080800	1516	SL3.0ch01	79931898	79933414	-	Solyc01g080800.3.1	Plant basic secretory family protein (AHRD V3.3 *** B9GHT3_POPTR)	0.544562	0.506569	0.364097	7.60171	18.0244	22.0548	1.11445	1.73817	0.95615	9.65648	7.21545	4.69527	5.3451	5.08082e-42	2.66746	6.12919e-11
Solyc03g025760	22683	SL3.0ch03	3176335	3199018	-	Solyc03g025760.3.1	Protein O-glucosyltransferase 1 (AHRD V3.3 *** A0A199V2E0_ANACO)	0.00889271	0.00423463	0.00995137	0.0738942	0.302352	0.491428	0.00762233	0.0220201	0.0101631	0.0861746	0.0857512	0.0461574	5.5088	6.05779e-17	2.63313	1.89841e-13
Solyc12g098580	1397	SL3.0ch12	67024576	67025973	-	Solyc12g098580.1.1	Glycosyltransferase (AHRD V3.3 *** K4DHN1_SOLLC)	0.0103067	0.00343556	0.00687112	0.0961957	0.199262	0.219876	0.0171778	0.0171778	0.0137422	0.0893245	0.0790179	0.103067	4.91407	7.77665e-09	2.60888	0.000179337
Solyc11g071990	2880	SL3.0ch11	55585960	55588840	+	Solyc11g071990.2.1	Apoptosis-inducing factor, putative (AHRD V3.3 *** B9SD10_RICCO)	0.0250065	0.0116697	0.0233394	0.108361	0.530137	0.671841	0.0133368	0.033342	0.0366762	0.190049	0.171711	0.100026	4.71986	9.03255e-11	2.60221	9.80975e-08
Solyc09g073040	1627	SL3.0ch09	66134006	66135633	+	Solyc09g073040.3.1	amino-terminal region of chorein (AHRD V3.3 --* AT3G20720.2)	0.203563	0.30682	1.04437	1.91172	2.01498	2.83513	0.439579	0.386475	0.265517	2.02088	2.27755	1.77307	2.36498	0.000414564	2.58497	5.0797e-38
Solyc02g065150	4394	SL3.0ch02	36868809	36873203	+	Solyc02g065150.2.1	LOB domain-containing 36-like protein (AHRD V3.3 *** A0A0B0PS92_GOSAR)	0.0426197	0.0131138	0.017485	0.0480838	0.240419	0.397784	0.0196706	0.0142066	0.0142066	0.122395	0.113653	0.0295059	3.52966	2.98289e-05	2.58251	4.61501e-05
Solyc01g107770	763	SL3.0ch01	95096363	95097126	-	Solyc01g107770.2.1	Glycosyltransferase (AHRD V3.3 *** M1CFS3_SOLTU)	0.0377192	0.00628653	0.00628653	0.238888	0.980699	1.50248	0.0502923	0.0125731	0.0691519	0.339473	0.245175	0.157163	6.05775	8.69323e-10	2.56156	0.000816755
Solyc05g008220	1607	SL3.0ch05	2614904	2616511	+	Solyc05g008220.3.1	Plastid movement impaired protein (AHRD V3.3 *** A0A072VEV4_MEDTR)	0.0955803	0.173239	0.194148	0.893079	6.38895	11.6996	0.197134	0.397256	0.235964	2.24016	1.51136	0.534653	5.61309	1.41037e-07	2.55527	0.000542865
Solyc01g098140	3113	SL3.0ch01	88599037	88602150	+	Solyc01g098140.3.1	alpha/beta-Hydrolases superfamily protein (AHRD V3.3 *** AT2G45600.1)	0.282252	0.181999	0.121847	1.32797	4.81525	8.36885	0.197422	0.271456	0.215931	1.66267	1.25857	0.695605	4.92238	2.82831e-09	2.54638	3.04343e-08
Solyc01g100390	5889	SL3.0ch01	90310769	90316658	-	Solyc01g100390.3.1	Pyrophosphate-energized vacuolar membrane proton pump (AHRD V3.3 *** AVP_VIGRR)	0.0742046	0.0179396	0.0203859	0.0383254	0.152486	0.232399	0.0179396	0.00652348	0.0114161	0.104376	0.0570804	0.0334328			2.54313	7.70695e-05
Solyc07g020870	4221	SL3.0ch07	14335195	14339416	-	Solyc07g020870.2.1	Transducin/WD40 repeat-like superfamily protein (AHRD V3.3 *** A0A061GNL9_THECC)	0.0261646	0.030715	0.0523292	0.327626	1.11825	1.54826	0.0273022	0.0443661	0.0637051	0.356066	0.244582	0.119447	5.03152	2.908e-17	2.53874	1.52669e-07
Solyc03g071790	1848	SL3.0ch03	20883475	20885323	-	Solyc03g071790.1.1	Defective in meristem silencing 3 (AHRD V3.3 *** A0A061G2F1_THECC)	0	0.00259757	0.00519515	0.0389636	0.0519515	0.0441587	0.0103903	0.018183	0.0129879	0.0415612	0.0675369	0.114293	4.36933	0.000186351	2.52719	0.000611142
Solyc08g023320	377	SL3.0ch08	29054706	29055083	+	Solyc08g023320.1.1	LOW QUALITY:hAT transposon superfamily protein (AHRD V3.3 *-* AT1G43260.1)	0	0	0	0.0254122	0	0.0254122	0.0508245	0.0381183	0.139767	0.317653	0.495539	0.444714			2.51557	0.000463393			-4.41321	1.04215e-05
Solyc03g116690	873	SL3.0ch03	67474610	67475483	+	Solyc03g116690.3.1	Blue copper protein, putative (AHRD V3.3 *** B9RV67_RICCO)	0.489084	0.307738	0.181346	3.39611	6.12179	6.5834	0.346205	1.14303	0.68142	4.38527	4.10501	2.42893	4.32345	1.44289e-27	2.50913	3.00721e-06
Solyc09g098080	3885	SL3.0ch09	72483607	72487492	+	Solyc09g098080.3.1	Glycosyltransferase (AHRD V3.3 *** K4CWX9_SOLLC)	3.14303	2.50775	2.20123	11.5117	22.4202	28.8545	1.60179	1.91943	2.09494	12.299	10.3066	6.88302	3.27474	1.3103e-21	2.50884	3.13367e-12
Solyc01g105650	17661	SL3.0ch01	93630449	93648110	+	Solyc01g105650.3.1	2-oxoglutarate and Fe(II)-dependent oxygenase superfamily protein, putative (AHRD V3.3 *** A0A061E128_THECC)	0.0122371	0.0244741	0.0190354	0.153099	0.38234	0.505799	0.0222987	0.041878	0.0383428	0.24175	0.185188	0.0921859	4.475	1.45775e-19	2.48935	9.50592e-06
Solyc03g098760	608	SL3.0ch03	62472753	62473361	-	Solyc03g098760.2.1	Kunitz-type protease inhibitor-like protein (AHRD V3.3 *** Q2XPY0_SOLTU)	0.0630924	0.331235	1.10412	0.181391	3.01266	5.9228	0.149845	0.149845	0.331235	1.23819	1.63252	0.441647			2.46819	1.79862e-05
Solyc01g107080	3532	SL3.0ch01	94619460	94622992	-	Solyc01g107080.3.1	HXXXD-type acyl-transferase family protein, putative (AHRD V3.3 *** A0A061DGL0_THECC)	0.263732	0.190322	0.237903	0.691956	6.67215	11.7266	0.251497	0.319469	0.217511	1.52394	1.73465	0.709629	5.06343	3.67029e-06	2.46494	4.80126e-08
Solyc05g054360	1896	SL3.0ch05	65129547	65131443	-	Solyc05g054360.3.1	Pectinesterase (AHRD V3.3 *** K4C2B4_SOLLC)	0.0405095	0.0227866	0.0151911	0.00759554	0.0303822	0.0506369	0.00759554	0.0253185	0.0101274	0.0683598	0.0886146	0.0531688			2.43985	0.00068924
Solyc12g011100	1594	SL3.0ch12	3961361	3962955	+	Solyc12g011100.2.1	glycerol-3-phosphate acyltransferase 3 (AHRD V3.3 --* AT4G01950.2)	0.105393	0.0692583	0.117438	0.662471	1.23159	1.64112	0.117438	0.286067	0.12346	0.770875	1.05092	0.743774	3.8679	2.98717e-19	2.43521	7.61701e-18						GPAT3
Solyc01g058250	2152	SL3.0ch01	65849355	65851507	+	Solyc01g058250.2.1	Gibberellin 3-beta-hydroxylase 2 (AHRD V3.3 *** Q941N2_SOLTU)	0.961475	0.774088	0.615701	2.12372	4.78507	5.49	0.234234	0.368082	0.296696	1.47902	1.5861	1.38533	2.6714	2.18791e-12	2.42899	4.79457e-56			1.66981	2.60556e-05
Solyc09g097760	1049	SL3.0ch09	72285937	72286986	-	Solyc09g097760.3.1	Glycine rich protein (AHRD V3.3 *-* Q94CG1_TOBAC)	13.9742	27.651	21.5262	184.084	395.485	373.52	41.392	48.9531	12.1171	167.402	152.778	171.537	4.15825	4.91446e-28	2.41912	9.51123e-07
Solyc02g069960	3208	SL3.0ch02	40305536	40308744	-	Solyc02g069960.3.1	NAC domain-containing protein, putative (AHRD V3.3 *** B9RI29_RICCO)	0.143683	0.0883053	0.0763317	1.11355	1.12851	1.01626	0.175114	0.252942	0.155657	1.01177	1.14647	0.646575	3.67811	4.9247e-62	2.4009	9.45201e-24
Solyc07g041940	2088	SL3.0ch07	54794075	54796163	+	Solyc07g041940.3.1	Kinase family protein (AHRD V3.3 *** U5GAR5_POPTR)	0.032188	0.0275897	0.0459829	0.0873675	0.696641	1.29902	0.0275897	0.0413846	0.064376	0.257504	0.303487	0.0942649	4.56929	2.64351e-07	2.40036	2.97293e-05
Solyc02g068680	1385	SL3.0ch02	39192315	39193700	+	Solyc02g068680.1.1	LOW QUALITY:Cysteine/Histidine-rich C1 domain family protein (AHRD V3.3 *** A0A061G339_THECC)	0.190592	0.252967	0.204453	1.15741	4.13064	6.59101	0.100494	0.298016	0.301481	1.46582	1.24751	0.606428	4.46113	3.5162e-14	2.39404	0.000542728
Solyc06g073760	4805	SL3.0ch06	45657115	45661920	+	Solyc06g073760.3.1	Beta-glucosidase (AHRD V3.3 *** A0A0B4PJM3_SOYBN)	0.0129916	0.0469698	0.069955	0.100935	0.627596	1.44207	0.0199871	0.0399743	0.0239846	0.205868	0.114926	0.0679563	4.31027	0.000866264	2.3918	1.75815e-06
Solyc03g115060	4552	SL3.0ch03	66375290	66379842	-	Solyc03g115060.3.1	Assimilatory nitrate reductase catalytic subunit (AHRD V3.3 *** A0A0B0NYS4_GOSAR)	0.168782	0.110763	0.127642	1.30173	5.73754	12.4371	0.178276	0.217307	0.262667	1.54858	1.04751	0.544323	5.86878	1.37125e-10	2.38164	3.7988e-05
Solyc00g174340	1954	SL3.0ch00	17166163	17168117	-	Solyc00g174340.2.1	Pathogenesis-related protein 1 (AHRD V3.3 *** Q75QH2_CAPCH)	1372.24	953.635	1160.92	7471.17	12232.4	13535.2	848.843	999.775	1111.42	4985.74	4759.86	4614.52	3.52469	3.10164e-44	2.37891	5.58809e-69
Solyc01g007050	1560	SL3.0ch01	1589580	1591140	-	Solyc01g007050.2.1	U-box domain-containing family protein (AHRD V3.3 *** B9IIL0_POPTR)	0.06769	0.0861509	0.06769	0.913815	2.18454	3.08605	0.141534	0.175379	0.273837	1.33226	0.910738	0.544597	5.06842	4.34945e-25	2.35296	1.40125e-08
Solyc05g007940	3203	SL3.0ch05	2366230	2369433	-	Solyc05g007940.3.1	LERNALX L.esculentum ribonuclease lx	0.500678	0.416732	0.418231	2.0147	6.66921	13.4389	0.338782	0.470697	0.583125	2.52737	2.74324	1.25619	4.3319	6.35029e-08	2.33603	2.58666e-06
Solyc11g066800	7118	SL3.0ch11	52890005	52897123	-	Solyc11g066800.2.1	Amino acid transporter, putative (AHRD V3.3 *** B9SN74_RICCO)	0.143028	0.111319	0.0789353	0.206446	0.797449	1.13073	0.0580208	0.0627435	0.0391303	0.340029	0.263792	0.118066	2.95828	8.59621e-07	2.32188	2.71528e-09
Solyc10g007900	3781	SL3.0ch10	2081035	2084816	-	Solyc10g007900.3.1	Cytochrome P450 (AHRD V3.3 *-* A0A124SAX2_CYNCS)	0.173982	0.285736	0.448289	1.66997	3.95078	6.54654	0.20446	0.356853	0.41908	2.21985	1.34868	0.84832	3.99678	1.19053e-12	2.31185	0.000303386
Solyc11g068920	1214	SL3.0ch11	53777310	53778524	+	Solyc11g068920.1.1	U-box domain-containing family protein (AHRD V3.3 *** B9P691_POPTR)	0.0276711	0.0316241	0.00395301	0.213463	0.513892	0.6562	0.0395301	0.0790603	0.0355771	0.252993	0.316241	0.11859	4.72585	2.28524e-10	2.31078	5.58848e-05
Solyc08g075165	1765	SL3.0ch08	59432099	59433864	-	Solyc08g075165.1.1	Cytochrome P450 (AHRD V3.3 *** S4UX03_SALMI)	0.00271966	0.0652717	0.0244769	0.413388	0.932842	1.49853	0.0407948	0.0652717	0.0516735	0.339957	0.133263	0.231171	5.18061	6.48716e-09	2.31078	3.77084e-06
Solyc03g115610	3982	SL3.0ch03	66741855	66745837	-	Solyc03g115610.3.1	LRR receptor-like kinase family protein (AHRD V3.3 *** A0A072USD7_MEDTR)	0.0482341	0.0530575	0.0651161	0.536605	2.39121	4.02031	0.0844097	0.136261	0.145908	0.812745	0.577604	0.258053	5.64906	1.05359e-18	2.31041	0.000362236
Solyc01g102390	1923	SL3.0ch01	91093599	91095522	+	Solyc01g102390.3.1	Germin-like protein (AHRD V1 ***- O65358_SOLTU)%3B contains Interpro domain(s) IPR014710 RmlC-like jelly roll fold	2.9107	2.70601	3.02803	14.8406	40.1982	60.0139	2.95065	3.53728	3.16782	17.1122	17.0199	9.79305	4.00334	4.72269e-18	2.30586	2.70034e-14
Solyc04g008100	1256	SL3.0ch04	1757920	1759176	-	Solyc04g008100.2.1	U-box domain-containing protein (AHRD V3.3 *** A0A0A0RAL4_9ROSI)	0.0496721	0.0382093	0.0993442	0.256002	1.35261	2.76253	0.0382093	0.0649558	0.057314	0.401198	0.156658	0.137554	4.81287	1.29446e-08	2.28216	0.000329808
Solyc10g078610	875	SL3.0ch10	60504139	60505014	-	Solyc10g078610.1.1	Ethylene-responsive transcription factor (AHRD V3.3 *** W9RCL9_9ROSA)	0.142552	0.126104	0.153518	0.235759	0.274139	0.19738	0.0274139	0.0548278	0.0657933	0.191897	0.252208	0.224794			2.28027	3.35173e-05
Solyc04g076880	9118	SL3.0ch04	61902386	61911504	+	Solyc04g076880.3.1	phosphoenolpyruvate carboxykinase	1.54426	1.31147	1.35307	2.38803	12.3704	18.251	1.70227	2.54761	1.57586	8.72993	10.3021	6.54627	3.24247	0.000179805	2.2711	5.3763e-49
Solyc02g071130	1356	SL3.0ch02	41178986	41180342	-	Solyc02g071130.3.1	WRKY transcription factor 71	0.22298	0.180507	0.191125	1.74137	3.642	5.76208	0.38579	0.605231	0.283149	1.93249	2.0776	1.53962	4.50477	6.5346e-24	2.26846	4.95524e-25
Solyc08g068730	695	SL3.0ch08	57933378	57934073	-	Solyc08g068730.1.1	Tyramine n-hydroxycinnamoyl transferase (AHRD V3.3 *** Q5D8C0_CAPAN)	4.55449	3.89892	4.05073	15.4645	67.9722	98.6667	4.32676	6.10025	3.40896	23.566	24.0836	12.4006	4.13487	1.02834e-07	2.26689	7.01919e-09					ETI
Solyc09g013150	5928	SL3.0ch09	5553185	5559113	-	Solyc09g013150.3.1	Phosphate transporter (AHRD V3.3 *** A0A0B5WYW1_MANES)	0.0218719	0.0194417	0.0178216	0.0761467	1.1503	1.88585	0.0121511	0.0299726	0.034023	0.135282	0.162824	0.0364532	5.99118	5.88017e-07	2.26419	0.000179322
Solyc06g074630	4051	SL3.0ch06	46308937	46312988	-	Solyc06g074630.3.1	Cellulose synthase-like protein (AHRD V3.3 *** L0ATP8_POPTO)	0.436197	0.693412	0.902028	3.77287	8.67772	24.1497	0.495463	0.829723	1.20665	5.10754	3.69464	2.341	4.43973	1.16928e-06	2.25503	0.000428432						cell wall remodelling
Solyc02g076710	2742	SL3.0ch02	42408905	42411647	-	Solyc02g076710.3.1	Cysteine protease (AHRD V3.3 *** Q7XYU8_ANTAD)	0.276653	0.161089	0.32568	0.176848	0.119066	0.0980543	0.285408	0.388715	0.32393	1.95058	1.48832	0.850972			2.24556	4.87429e-07			-3.27053	7.08075e-14
Solyc06g070960	7018	SL3.0ch06	43717508	43724526	+	Solyc06g070960.2.1	ABC transporter family protein (AHRD V3.3 *** A0A097P9Q6_HEVBR)	0.0280552	0.0472148	0.030108	0.143697	0.273025	0.232653	0.0342136	0.0650059	0.0465306	0.293553	0.22102	0.100588	2.8734	5.96967e-15	2.24071	3.38586e-08
Solyc12g009220	2161	SL3.0ch12	2502493	2504654	+	Solyc12g009220.2.1	jasmonate ZIM-domain protein 1	0.208822	0.550935	1.01523	3.61662	13.6045	23.3437	0.390986	0.806409	0.590923	3.35004	2.8813	1.30847	4.75627	4.63344e-06	2.23683	4.40013e-05
Solyc04g024780	1013	SL3.0ch04	28883956	28884969	+	Solyc04g024780.1.1	LOW QUALITY:DUF1645 family protein (AHRD V3.3 *** G7K1D1_MEDTR)	0.0663124	0.0757856	0.0568392	0.132625	1.17468	1.81885	0.0378928	0.0331562	0.0852588	0.288933	0.246303	0.146835	4.24157	1.62495e-06	2.21384	0.00054825
Solyc01g097240	584	SL3.0ch01	88037596	88038180	-	Solyc01g097240.3.1	Pathogenesis-related protein PR-4 (AHRD V3.3 *** PR4_PRUPE)	174.35	159.572	193.947	822.217	1914.24	2808.55	170.031	203.438	150.163	859.672	795.313	566.62	3.66112	3.97772e-18	2.21383	9.42751e-20
Solyc01g108350	1787	SL3.0ch01	95587060	95588847	+	Solyc01g108350.3.1	Plastocyanin-like domain protein (AHRD V3.3 *** G7JMH4_MEDTR)	0.0188033	0.0295481	0.013431	0.0429791	0.494259	0.956284	0.0161172	0.0322343	0.0349205	0.161172	0.131623	0.05641	4.86659	2.80141e-06	2.20627	0.000988834
Solyc11g005760	15807	SL3.0ch11	584879	600686	-	Solyc11g005760.2.1	Hexosyltransferase (AHRD V3.3 *-* K4D4I9_SOLLC)	0.0230909	0.0151914	0.0154952	0.026433	0.176524	0.304132	0.00455742	0.0075957	0.0209641	0.0504354	0.058335	0.0358517	3.52065	7.36992e-06	2.1915	7.24206e-05
Solyc06g035960	7615	SL3.0ch06	25413322	25420937	+	Solyc06g035960.3.1	4-coumarate:CoA ligase-like protein (AHRD V3.3 *** A0A0A1ETC4_ALBBR)	0.350633	0.334867	0.296398	1.05379	3.92128	6.30445	0.180361	0.229551	0.280002	1.44857	0.880996	0.534147	3.79505	2.16698e-11	2.18405	0.00031664
Solyc02g080670	3975	SL3.0ch02	45400947	45404922	+	Solyc02g080670.3.1	L-ascorbate oxidase (AHRD V3.3 *** A0A0B0MPT8_GOSAR)	0.0217436	0.0531509	0.0229515	0.314074	0.79968	0.869743	0.0289914	0.0761025	0.0881822	0.357561	0.254883	0.177572	4.59003	1.40779e-17	2.17028	7.79734e-07
Solyc07g005090	1438	SL3.0ch07	113880	115318	-	Solyc07g005090.3.1	Chitinase, putative (AHRD V3.3 *** B9SC02_RICCO)	1.43186	0.851107	0.914522	4.45246	16.3479	23.9645	1.16151	1.95921	1.1782	6.92567	7.0525	3.30763	4.09011	2.23023e-13	2.16268	7.17838e-07						cell wall remodelling
Solyc01g090810	1890	SL3.0ch01	84396605	84398495	+	Solyc01g090810.4.1	beta-expansin precursor	0.553694	0.347963	0.21335	6.10587	7.69583	4.32287	0.358123	0.574013	0.711166	2.36209	2.37225	2.09794	4.29679	5.18008e-36	2.1604	1.42523e-20			1.58901	1.18121e-11		cell wall remodelling
Solyc03g098730	740	SL3.0ch03	62441486	62442226	-	Solyc03g098730.1.1	Kunitz trypsin inhibitor (AHRD V3.3 *** B8Y888_TOBAC)	2.81304	2.04821	1.40004	9.87805	43.5892	69.088	2.17784	3.56491	2.27506	14.493	11.6346	5.90479	4.5759	5.96027e-08	2.1601	8.33408e-06
Solyc03g094110	4745	SL3.0ch03	57288674	57293419	-	Solyc03g094110.3.1	Glycosyltransferase (AHRD V3.3 *** A0A164WZ41_DAUCA)	0.153823	0.132571	0.154835	1.03932	2.57046	3.95081	0.165967	0.271214	0.241866	1.16683	0.961392	0.605171	4.37067	1.94265e-21	2.14744	1.04021e-15
Solyc02g090120	260	SL3.0ch02	52381758	52382018	-	Solyc02g090120.1.1	LOW QUALITY:Inositol 1,4,5-trisphosphate receptor-interacting protein-like 2 (AHRD V3.3 -** A0A1D1XL30_9ARAE)	0.404843	0.202422	0.276029	0.478451	1.28814	1.47216	0.165618	0.128814	0.294431	0.864892	1.03051	0.570461	2.14957	0.000857718	2.14591	0.000369474
Solyc08g083400	4446	SL3.0ch08	65981212	65985658	+	Solyc08g083400.3.1	B3 domain-containing protein (AHRD V3.3 *-* W9RW19_9ROSA)	0.0615619	0.0345611	0.0064802	0.153365	0.335891	0.475215	0.031321	0.0162005	0.0172805	0.110163	0.116644	0.0399613	3.53519	4.85061e-06	2.1366	0.000254122
Solyc00g233480	551	SL3.0ch00	18744918	18745469	-	Solyc00g233480.1.1	ABC transporter (AHRD V3.3 *-* H1A8M9_DIOKA)	0.0783083	0.182719	0.0957102	1.24423	2.29704	2.59288	0.252327	0.27843	0.313233	1.35734	1.33994	0.730878	4.35881	3.94102e-19	2.13492	2.71784e-08
Solyc12g014590	3106	SL3.0ch12	5578867	5581973	-	Solyc12g014590.2.1	Pirin-like protein family (AHRD V3.3 *** A0A151SXI4_CAJCA)	0.0510126	0.0401917	0.0772918	0.228784	2.32957	3.90324	0.0571959	0.0865668	0.0927501	0.327717	0.49003	0.137579	5.52621	1.06948e-06	2.12344	3.61395e-06
Solyc02g094180	5663	SL3.0ch02	55425108	55430771	+	Solyc02g094180.3.1	Peroxidase (AHRD V3.3 *** K4BDL3_SOLLC)	0.184858	0.11702	0.0652938	0.36378	1.8384	3.12732	0.132284	0.158571	0.12126	0.718232	0.650394	0.262871	4.15382	2.20102e-05	2.12284	7.3692e-05
Solyc04g071085	1205	SL3.0ch04	58101640	58102845	+	Solyc04g071085.1.1	Hydroxyproline-rich glycoprotein (AHRD V3.3 *** Q8H9E0_SOLTU)	27.4555	26.1054	25.508	112.271	403.787	681.496	31.1233	36.1015	22.3897	168.492	115.553	66.6394	4.19396	6.70413e-14	2.12261	2.56505e-05
Solyc11g008490	5191	SL3.0ch11	2667035	2672226	+	Solyc11g008490.2.1	Pumilio-like protein (AHRD V3.3 *** A0A0B0PW20_GOSAR)	0.0129508	0.0240516	0.0111007	0.0101757	0.00832554	0.00647542	0.0092506	0.0101757	0.0111007	0.0416277	0.0434778	0.0379275			2.11841	1.65244e-05			-2.10488	3.51642e-05
Solyc11g011400	934	SL3.0ch11	4475509	4476443	+	Solyc11g011400.2.1	Linoleate 9S-lipoxygenase (AHRD V3.3 --* LOXB_PHAVU)	0.313345	0.308208	0.277387	1.25852	1.97253	1.93658	0.24143	0.452039	0.205472	1.48454	1.15578	0.827025	2.78691	3.76678e-26	2.11688	4.69128e-10
Solyc02g082910	4692	SL3.0ch02	47096706	47101398	-	Solyc02g082910.3.1	CoA ligase (AHRD V3.3 *** A0A0K9NMT8_ZOSMR)	0.051171	0.051171	0.0624286	0.288605	1.41232	2.1195	0.11667	0.0972249	0.0716394	0.437001	0.429837	0.27223	4.79946	7.92424e-14	2.11038	1.43996e-13
Solyc10g007880	10625	SL3.0ch10	2069633	2080258	+	Solyc10g007880.3.1	Cytochrome P450 (AHRD V3.3 *-* A0A103YA09_CYNCS)	0.146899	0.185318	0.176279	0.256734	1.39079	1.96844	0.106219	0.129271	0.0605675	0.541943	0.386909	0.195714	3.08913	0.000510858	2.09258	0.00049043
Solyc01g106460	3873	SL3.0ch01	94243411	94247284	+	Solyc01g106460.3.1	bHLH transcription factor 007	0.0322343	0.0433923	0.0483515	0.254155	0.640967	0.949672	0.0570299	0.100422	0.0657084	0.307466	0.301267	0.257874	4.15575	3.55205e-15	2.09203	9.6921e-19
Solyc07g048070	2153	SL3.0ch07	59380165	59382318	+	Solyc07g048070.3.1	Auxin induced-like protein (AHRD V3.3 *** A0A0K9NX81_ZOSMR)	0.802715	0.517305	0.700146	3.71033	9.78866	14.3062	0.66224	0.909744	1.19515	4.88541	3.91324	2.05584	4.0595	4.50312e-18	2.08878	0.000174335
Solyc10g083290	8236	SL3.0ch10	63231957	63240193	-	Solyc10g083290.3.1	invertase 6	0.202332	0.233236	0.345189	2.25947	9.10203	13.9265	0.475218	0.545189	0.634985	2.94169	2.4793	1.04898	5.27521	3.30559e-11	2.0857	0.00030504
Solyc05g051530	2460	SL3.0ch05	62741654	62744114	-	Solyc05g051530.3.1	ABC transporter G family member (AHRD V3.3 *** A0A0K9NWI5_ZOSMR)	0.080016	0.165887	0.152226	1.51445	2.44927	2.9684	0.222484	0.372757	0.306403	1.37784	1.3915	0.69087	4.37244	3.86613e-29	2.07718	1.38807e-12
Solyc02g062050	5857	SL3.0ch02	34177079	34182936	-	Solyc02g062050.2.1	Retrovirus-related Pol polyprotein from transposon TNT 1-94 (AHRD V3.3 *-* A0A151T1T1_CAJCA)	0.0286961	0.0188575	0.0213171	0.022137	0.0163978	0.0188575	0.0229569	0.014758	0.0114785	0.0491934	0.0680508	0.0778895			2.073	7.36271e-07			-1.55237	4.18634e-05
Solyc02g080890	2380	SL3.0ch02	45546667	45549047	-	Solyc02g080890.3.1	WRKY transcription factor 6	0.891595	0.810907	1.00657	3.09032	9.42831	15.2681	0.798804	0.93799	0.708031	4.09892	3.21741	1.99903	3.62833	6.05826e-12	2.06774	5.11619e-08
Solyc06g072620	13787	SL3.0ch06	44927427	44941214	+	Solyc06g072620.3.1	Bidirectional sugar transporter SWEET (AHRD V3.3 *-* K4C8Y2_SOLLC)	0.135504	0.0693197	0.0414525	0.201689	0.259165	0.190194	0.0689713	0.0661846	0.0397108	0.189845	0.338238	0.144213	1.68902	9.67034e-05	2.04759	2.54498e-11
Solyc10g006720	4576	SL3.0ch10	1177458	1182034	+	Solyc10g006720.3.1	Serine/threonine-protein kinase (AHRD V3.3 *** M1CC72_SOLTU)	0.00734551	0.0136417	0.014691	0.107035	0.317955	0.575048	0.044073	0.055616	0.029382	0.209872	0.167897	0.099689	5.0699	2.38967e-13	2.03764	1.85155e-07
Solyc06g065010	2178	SL3.0ch06	40654515	40656693	+	Solyc06g065010.3.1	Lipase, GDSL (AHRD V3.3 *** A0A124SDS7_CYNCS)	0.0771464	0.0374711	0.0793505	0.509166	1.33573	1.88237	0.0308585	0.0771464	0.103597	0.357077	0.249073	0.182947	4.53901	9.74822e-17	2.02847	5.53205e-05			2.41224	4.79211e-05
Solyc03g006770	13228	SL3.0ch03	1299312	1312540	+	Solyc03g006770.3.1	Serine/threonine-protein kinase (AHRD V3.3 *** M1A226_SOLTU)	0.00798731	0.00689813	0.00471977	0.0370321	0.106739	0.211301	0.00617201	0.00943954	0.00798731	0.036669	0.0341276	0.0156116	4.46377	2.20037e-11	2.00835	3.78108e-05
Solyc04g058170	470	SL3.0ch04	55200298	55200768	+	Solyc04g058170.1.1	Calcium-binding protein (AHRD V3.3 *** A0A1B0WUT3_SOLHA)	0.0815781	0.183551	0.142762	0.642428	2.45754	4.00753	0.203945	0.234537	0.387496	1.51939	0.876965	0.662822	4.37906	3.857e-09	2.00536	9.66854e-05
Solyc04g077170	1827	SL3.0ch04	62179036	62180863	-	Solyc04g077170.3.1	EPIDERMAL PATTERNING FACTOR-like protein (AHRD V3.3 *** AT4G37810.1),Pfam:PF17181	0.945869	0.82238	0.659481	0.530738	0.512346	0.430896	0.462425	0.633207	0.451915	1.81029	1.89174	1.92327			1.98165	6.40816e-61			-1.73506	8.09625e-37
Solyc07g005100	2401	SL3.0ch07	123931	126332	+	Solyc07g005100.3.1	Chitinase/lysozyme (AHRD V3.3 *** Q43591_TOBAC)	15.7304	12.8831	15.8124	90.9874	207.001	257.584	18.1319	26.0781	26.2261	90.8394	88.9079	76.7126	3.91172	3.04748e-26	1.97771	4.39513e-18
Solyc08g008150	272	SL3.0ch08	2619622	2619894	+	Solyc08g008150.1.1	LOW QUALITY:Late embryogenesis abundant hydroxyproline-rich glycoprotein (AHRD V3.3 *-* O82354_ARATH)	1.82968	1.95283	1.12596	5.29552	10.7142	16.0273	1.0204	2.16395	1.14355	6.73815	5.77053	2.56859	2.98158	1.58029e-10	1.97632	7.06693e-07					ETI
Solyc09g090470	6723	SL3.0ch09	70456847	70463570	+	Solyc09g090470.3.1	Peptide transporter (AHRD V3.3 *** G7I4R9_MEDTR)	0.135002	0.110001	0.104287	0.802152	1.70145	2.2436	0.195717	0.310004	0.183574	1.09716	0.827867	0.459291	4.03799	1.83369e-26	1.956	4.90033e-05
Solyc03g083480	1267	SL3.0ch03	54789573	54790840	+	Solyc03g083480.3.1	Membrane receptor-like protein 1 (AHRD V3.3 *** B3TJG2_CAPAN)	0.208328	0.159087	0.10227	0.257569	1.64011	3.26886	0.0946946	0.185601	0.181814	0.640136	0.651499	0.340901	3.74916	6.60085e-06	1.95067	1.08413e-06
Solyc11g042460	6866	SL3.0ch11	36725789	36732655	-	Solyc11g042460.2.1	Non-lysosomal glucosylceramidase (AHRD V3.3 *** K4D818_SOLLC)	0.0237803	0.0174855	0.0475605	0.186046	0.604998	1.07711	0.056653	0.0671442	0.0615489	0.299351	0.230109	0.123098	4.65882	4.78874e-12	1.94906	3.35714e-08
Solyc12g011090	2706	SL3.0ch12	3952753	3955459	+	Solyc12g011090.2.1	cellulose synthase, putative (DUF1644) (AHRD V3.3 --* AT3G24740.6)	0.0106455	0.00887128	0.00532277	0.0656475	0.271461	0.351303	0.0212911	0.0372594	0.0266138	0.122424	0.122424	0.0514534	5.06462	2.60109e-10	1.94166	0.00046245						cell wall remodelling
Solyc03g025670	1496	SL3.0ch03	3136385	3137881	+	Solyc03g025670.3.1	PAR1 protein (AHRD V3.3 *** AT5G52390.1)	113.322	67.2376	81.3575	582.837	1169.39	1510.26	80.2122	106.582	138.046	459.713	391.513	285.38	3.91854	5.05069e-27	1.91442	6.72129e-06			1.70155	0.000120589
Solyc05g012180	3459	SL3.0ch05	5446292	5449751	-	Solyc05g012180.3.1	methyl esterase 13 (AHRD V3.3 *** AT1G26360.1)	0.0416437	0.0583012	0.0680181	0.33315	0.986957	1.3909	0.0791231	0.117991	0.102721	0.470574	0.347031	0.204054	4.2692	8.64066e-15	1.91131	1.29474e-07
Solyc01g096420	1100	SL3.0ch01	87398321	87399421	+	Solyc01g096420.3.1	NADPH:quinone oxidoreductase (AHRD V3.3 *** AT3G27890.1)	1.12548	1.10803	1.93251	5.60122	22.5575	45.006	2.10264	2.18552	1.63587	10.186	6.23811	3.69052	4.40118	1.61974e-06	1.9104	0.000722345
Solyc02g068400	1977	SL3.0ch02	38920867	38922844	+	Solyc02g068400.3.1	Pectin lyase-like superfamily protein (AHRD V3.3 *** AT4G20050.5)	0.140834	0.123836	0.218535	0.308377	1.66329	3.26588	0.087414	0.126265	0.133549	0.468636	0.50263	0.194253	3.70728	1.68537e-06	1.86799	1.56428e-05						cell wall remodelling
Solyc01g094380	4664	SL3.0ch01	85768260	85772924	+	Solyc01g094380.2.1	LOW QUALITY:Protein O-glucosyltransferase 1 (AHRD V3.3 *** A0A0B2PAD6_GLYSO)	0.02368	0.0277982	0.0195617	0.163701	0.502427	0.922489	0.0370643	0.082365	0.056626	0.290337	0.204883	0.0720694	4.75742	3.81779e-14	1.86527	0.000371445
Solyc06g062920	2196	SL3.0ch06	39833459	39835655	+	Solyc06g062920.3.1	auxin-regulated dual specificity cytosolic kinase	0.0262335	0.0371641	0.0284196	0.343221	0.760771	1.51936	0.0524669	0.0699559	0.0699559	0.316988	0.203309	0.109306	5.1092	6.09443e-17	1.85171	0.000268933
Solyc02g092120	982	SL3.0ch02	53963296	53964278	+	Solyc02g092120.3.1	Phytosulfokines 3 family protein (AHRD V3.3 *** B9IBM1_POPTR)	0.346904	0.977195	2.49185	2.46742	4.37295	8.82407	0.381106	0.488597	0.840387	1.86644	1.99348	1.93973			1.84137	2.09164e-09
Solyc03g078490	2156	SL3.0ch03	52440729	52442885	+	Solyc03g078490.3.1	Glycosyltransferase (AHRD V3.3 *** K4BHS7_SOLLC)	22.8077	23.5648	26.8001	53.4577	107.205	138.732	13.5626	14.3152	11.3025	51.1821	45.6243	31.6832	2.29576	1.94774e-10	1.83644	2.21676e-10
Solyc05g016060	1672	SL3.0ch05	14390274	14391946	-	Solyc05g016060.3.1	cysteine-rich/transmembrane domain A-like protein (AHRD V3.3 *** AT2G32190.1)	2.42586	1.78566	1.16556	3.16079	15.3848	23.4662	1.08805	1.59906	1.02776	5.24789	4.29477	2.3426	3.24995	0.000314585	1.83255	3.61453e-05
Solyc08g083410	5720	SL3.0ch08	63034065	63039785	+	Solyc08g083410.2.1	Cytochrome P450 (AHRD V3.3 *** A0A118JTP4_CYNCS)	0.0277043	0.0209881	0.0235066	0.0604457	0.106619	0.0923475	0.00923475	0.0117533	0.0100743	0.0310624	0.03526	0.0360995	2.10873	4.15426e-09	1.83144	0.000156824			1.5352	7.94125e-06
Solyc03g043900	611	SL3.0ch03	7629948	7630559	-	Solyc03g043900.1.1	Basic-leucine zipper (BZIP) transcription factor family (AHRD V3.3 *-* A0A0K9NZH2_ZOSMR)	1.38123	1.01238	1.82071	4.2771	5.9801	8.69547	1.1144	1.89134	0.89466	4.6538	4.58317	3.21764	2.43903	5.5326e-11	1.83118	3.86497e-14					ETI
Solyc06g011350	2008	SL3.0ch06	6570654	6572662	+	Solyc06g011350.3.1	plasma membrane intrinsic protein 2.4	3.93748	3.60517	4.37737	6.90194	11.4538	11.1311	1.42247	2.07034	2.00101	6.40946	6.75372	4.76705	1.56668	3.90607e-11	1.82313	9.91837e-25
Solyc03g045140	19249	SL3.0ch03	11633346	11652595	-	Solyc03g045140.3.1	Cyclopropane-fatty-acyl-phospholipid synthase (AHRD V3.3 *** AT3G23530.1)	0.0102296	0.0119761	0.00998008	0.0251997	0.0144711	0.0112276	0.00648705	0.00998008	0.00648705	0.0197107	0.0239522	0.0301897			1.80181	2.16776e-08
Solyc08g068770	1314	SL3.0ch08	57962612	57963926	-	Solyc08g068770.2.1	N-hydroxycinnamoyl-CoA:tyramine N-hydroxycinnamoyl transferase	1.07381	1.08842	0.854663	2.6553	6.96148	9.55834	0.938668	1.05554	0.891187	4.34271	2.74661	2.03804	2.93775	1.61291e-10	1.80009	6.89756e-05
Solyc05g005520	458	SL3.0ch05	371723	372181	+	Solyc05g005520.1.1	LOW QUALITY:Peptidyl-prolyl cis-trans isomerase (AHRD V3.3 *** A0A0K9NN67_ZOSMR)	0.481338	0.439482	0.418554	1.75793	3.64142	4.8343	0.638295	0.78479	0.397627	1.90442	1.94628	1.92535	3.2037	1.3147e-13	1.79297	5.39767e-13
Solyc07g045030	5357	SL3.0ch07	58239403	58244760	+	Solyc07g045030.3.1	NAC domain-containing protein, putative (AHRD V3.3 *** B9RI29_RICCO)	0.451786	0.473299	0.346907	1.57498	3.04776	3.55064	0.499295	0.763733	0.424894	1.88692	1.99897	1.37956	2.95067	2.97098e-19	1.78606	1.32836e-23
Solyc01g111250	1096	SL3.0ch01	97477781	97478877	+	Solyc01g111250.3.1	1-phosphatidylinositol phosphodiesterase-related family protein (AHRD V3.3 *** B9H168_POPTR)	0.718029	0.599817	0.753055	1.24342	5.79239	7.92021	0.240802	0.560413	0.411553	1.528	1.40979	0.805593	3.11857	4.93172e-07	1.77952	2.33239e-07
Solyc10g086710	1062	SL3.0ch10	65591905	65592967	-	Solyc10g086710.2.1	PAR1-like protein (AHRD V3.3 *** A0A103XQ58_CYNCS)	0.0948835	0.0722922	0.0542191	0.266577	1.52717	2.45342	0.0994018	0.194285	0.140066	0.605447	0.465381	0.262059	4.54231	4.78046e-09	1.77503	0.000103289
Solyc01g073820	947	SL3.0ch01	81057583	81058530	-	Solyc01g073820.3.1	LOW QUALITY:Cysteine/Histidine-rich C1 domain family protein (AHRD V3.3 *** AT2G44380.1)	0.121593	0.141858	0.151991	0.435707	0.455973	0.207721	0.0911945	0.182389	0.11146	0.385044	0.461039	0.344513	1.65457	0.00047943	1.76181	1.92156e-06
Solyc01g103390	4177	SL3.0ch01	91878110	91882287	-	Solyc01g103390.3.1	12-oxophytodienoate reductase 2	0.0770213	0.0620769	0.064376	0.229914	0.367863	0.412696	0.0620769	0.0655256	0.0919658	0.229914	0.298889	0.171286	2.58151	3.95682e-17	1.76138	7.17428e-08
Solyc06g063345	1462	SL3.0ch06	40151170	40152632	+	Solyc06g063345.1.1	Reticulon family protein (AHRD V3.3 *** AT1G78895.1)	0.177278	0.0853559	0.111619	0.587643	1.36569	2.44906	0.147731	0.210107	0.170712	0.735374	0.571228	0.311877	3.84747	2.249e-11	1.75692	7.64511e-06
Solyc07g065165	2584	SL3.0ch07	67175416	67178000	-	Solyc07g065165.1.1	Pirin-like protein (AHRD V3.3 *** A0A0B2SAS7_GLYSO)	0.0520238	0.176509	0.139349	0.384605	2.34665	4.1619	0.209953	0.172793	0.10219	0.62057	0.549966	0.315859	4.47403	6.25421e-05	1.74184	2.04994e-06
Solyc07g008440	3294	SL3.0ch07	3314951	3318245	-	Solyc07g008440.3.1	Purine permease-like protein (AHRD V3.3 *** G7J4H5_MEDTR)	0.189493	0.157425	0.153052	0.475189	0.545156	0.393562	0.319222	0.346917	0.29007	0.871667	1.19089	0.887701	1.76398	1.03786e-21	1.72848	8.37199e-29
Solyc12g096400	2202	SL3.0ch12	66310865	66313067	-	Solyc12g096400.2.1	Calmodulin-binding family protein (AHRD V3.3 *** B9NA01_POPTR)	0.191855	0.178774	0.0784861	0.211476	0.213657	0.154792	0.0610447	0.0588646	0.0348827	0.137351	0.194035	0.141711			1.72071	1.10764e-05
Solyc11g005860	5177	SL3.0ch11	687087	692264	+	Solyc11g005860.2.1	Cysteine desulfurase (AHRD V3.3 *** A0A0K9Q199_ZOSMR)	0.0287544	0.0408127	0.0176237	0.107597	0.353401	0.548189	0.0352473	0.0287544	0.0157685	0.0779151	0.102959	0.061219	3.8021	5.6118e-09	1.71119	5.42567e-05			2.25931	0.000762854
Solyc12g042480	1616	SL3.0ch12	58716082	58717698	-	Solyc12g042480.2.1	Cytochrome P450 family protein (AHRD V3.3 *** B9HFW5_POPTR)	1.82077	1.53562	1.54454	8.22762	14.3612	20.376	2.51581	3.87025	3.13363	11.6018	9.96523	6.43359	3.40638	3.56186e-24	1.69601	6.39487e-07
Solyc03g094120	2036	SL3.0ch03	57301035	57303071	-	Solyc03g094120.3.1	Glycosyltransferase (AHRD V3.3 *** A0A164WZ41_DAUCA)	3.68766	2.54411	1.90749	6.61845	10.5914	14.1329	2.02774	1.86505	1.42649	6.04078	5.76962	4.06255	2.22986	3.1598e-10	1.6923	1.95683e-17
Solyc12g087790	225	SL3.0ch12	64276147	64276372	-	Solyc12g087790.1.1	arginine/serine-rich zinc knuckle-containing protein 33 (AHRD V3.3 --* AT2G37340.1)	1.27511	0.998836	1.12635	2.869	9.62708	12.4961	0.70131	1.1476	0.871325	3.67657	2.80524	1.40262	3.14708	1.42319e-08	1.68686	0.000167321
Solyc08g074865	1172	SL3.0ch08	59124937	59126109	+	Solyc08g074865.1.1	GATA transcription factor-like protein (AHRD V3.3 --* A0A0X7YHI0_SOLTU)	0.122837	0.131026	0.13512	1.26931	2.50996	3.0791	0.253862	0.302997	0.184255	0.863951	0.597805	0.704263	4.40389	6.22918e-29	1.6829	7.5644e-09			1.84439	1.81311e-05
Solyc01g079240	5498	SL3.0ch01	78193435	78198933	+	Solyc01g079240.3.1	Long-Chain Acyl-CoA Synthetase (AHRD V3.3 *** A0A0G2SJE2_SALMI)	0.399151	0.299582	0.333645	0.979972	1.62368	1.57739	0.275126	0.53191	0.280366	1.05683	1.10662	0.951149	2.2854	1.70287e-22	1.66973	6.23238e-22
Solyc09g082570	2932	SL3.0ch09	68720575	68723507	+	Solyc09g082570.3.1	Neurogenic locus notch-like protein (AHRD V3.3 *** A0A072VSF9_MEDTR)	0.49945	0.406111	0.275107	1.58023	3.42246	4.87169	0.507638	0.735257	0.476525	1.83077	1.91265	1.20851	3.34454	1.99243e-14	1.66354	1.76494e-16
Solyc08g068790	728	SL3.0ch08	57968454	57969182	+	Solyc08g068790.2.1	Tyramine n-hydroxycinnamoyl transferase (AHRD V3.3 *** Q5D8C0_CAPAN)	1.67344	1.69321	1.56803	2.91864	6.82554	9.04581	1.02778	1.2452	0.9619	3.8476	3.15582	2.27298	2.1958	3.38675e-07	1.65199	2.00428e-11
Solyc02g005070	4822	SL3.0ch02	6328006	6332828	+	Solyc02g005070.2.1	arginine-rich cyclin 1 (AHRD V3.3 --* AT2G26430.4)	0.222071	0.240992	0.265888	0.249955	0.174271	0.144396	0.121492	0.190204	0.185225	0.430201	0.47103	0.547709			1.65163	1.92885e-19
Solyc08g074970	1445	SL3.0ch08	59224125	59225570	-	Solyc08g074970.1.1	LOW QUALITY:Glycosyltransferase family protein (AHRD V3.3 *** G7L745_MEDTR)	0.192648	0.2624	0.279007	0.561336	1.36514	2.66718	0.10961	0.192648	0.129539	0.544729	0.391939	0.282329	2.91263	1.21093e-06	1.65118	2.037e-05					ETI
Solyc09g009490	4240	SL3.0ch09	2912005	2916245	-	Solyc09g009490.3.1	Abscisic acid insensitive (AHRD V3.3 *** B3U2B5_CUCSA)	0.0532273	0.0520948	0.0486973	0.11325	0.201584	0.237824	0.0452998	0.0611547	0.0600222	0.142694	0.187994	0.152887	2.10968	3.61065e-08	1.64345	4.7631e-10
Solyc08g080630	1279	SL3.0ch08	64000788	64002067	-	Solyc08g080630.3.1	Ethylene-responsive proteinase inhibitor 1 (AHRD V3.3 *** IER1_SOLLC)	5.71471	6.02615	5.42204	3.09938	12.5364	15.8459	3.27198	2.99807	1.80109	8.90415	8.27377	5.81603			1.63503	1.44394e-05
Solyc02g085010	365	SL3.0ch02	48681105	48681470	-	Solyc02g085010.1.1	histone-lysine N-methyltransferase, H3 lysine-9 specific SUVH3-like protein (AHRD V3.3 --* AT1G17770.1)	1.14168	0.997326	1.02357	6.44325	18.6211	26.8884	1.71908	2.62454	2.27023	8.96281	5.66901	3.85808	4.3092	3.07518e-18	1.63245	1.11091e-06
Solyc08g021870	1401	SL3.0ch08	34344673	34346074	-	Solyc08g021870.2.1	Ankyrin repeat-containing protein (AHRD V3.3 *-* A0A124SAK7_CYNCS)	0.167862	0.102773	0.126753	0.633765	1.84648	3.62445	0.232952	0.256932	0.191842	0.952361	0.623488	0.332298	4.22833	1.07308e-11	1.63131	0.000154689
Solyc04g055000	4500	SL3.0ch04	53470068	53474568	-	Solyc04g055000.3.1	tetratricopeptide repeat (TPR)-containing protein (AHRD V3.3 *** AT5G65160.1)	0.0202745	0.0106708	0.0213415	0.0746954	0.152592	0.161129	0.0181403	0.0458843	0.0224086	0.0800307	0.0896344	0.0704271	3.15987	1.61291e-10	1.62473	5.45356e-05
Solyc06g051800	1686	SL3.0ch06	35568630	35570316	-	Solyc06g051800.3.1	expansin 1	0.680436	1.60002	2.45413	4.63209	10.9211	25.0395	1.29824	2.26053	2.07832	6.65632	5.06768	3.9602	3.35404	0.000467681	1.61502	3.80245e-05						cell wall remodelling
Solyc01g107780	2512	SL3.0ch01	95097166	95099678	-	Solyc01g107780.3.1	Glycosyltransferase (AHRD V3.3 *** K4B2Z4_SOLLC)	1.36653	1.51942	2.02017	6.95878	10.9915	15.0414	2.13293	2.73496	2.08133	7.55317	6.47715	5.38966	3.01072	6.43626e-19	1.61314	1.84967e-25
Solyc12g088040	3171	SL3.0ch12	64519132	64522303	+	Solyc12g088040.2.1	Kinase, putative (AHRD V3.3 *** A0A061FTR2_THECC)	0.154444	0.190784	0.155958	0.638975	2.21067	3.64912	0.219553	0.384596	0.210468	0.876698	0.88124	0.473932	3.96428	8.67518e-12	1.61072	2.0997e-08
Solyc02g061770	1652	SL3.0ch02	33833702	33835354	+	Solyc02g061770.3.1	chitinase 2	0.447458	0.575303	0.854238	2.2954	6.87749	13.0576	0.703149	0.892011	0.679904	2.94916	1.96707	1.31913	3.82794	3.72646e-10	1.60177	0.000458664						cell wall remodelling
Solyc08g078950	4528	SL3.0ch08	62731417	62735945	+	Solyc08g078950.3.1	NIT1	1.24394	1.04775	1.20364	3.82727	13.4617	20.1629	1.42316	1.806	1.50694	5.69053	4.3713	2.97571	3.69243	4.4472e-12	1.59657	1.43876e-05
Solyc02g086270	3547	SL3.0ch02	49616968	49620515	-	Solyc02g086270.3.1	Protein kinase family protein (AHRD V3.3 *** AT5G38210.2)	0.353315	0.365498	0.333009	1.24675	3.15276	4.93828	0.38445	0.640298	0.431829	1.72461	1.34422	0.878548	3.42077	5.57079e-13	1.59371	1.08372e-09
Solyc07g008280	1474	SL3.0ch07	3049805	3051279	-	Solyc07g008280.3.1	Transmembrane protein, putative (AHRD V3.3 *** G7JD04_MEDTR)	2.31517	1.82348	1.48483	2.4096	4.00188	4.68894	1.00617	1.08106	1.07781	3.10643	3.53625	2.15887			1.58059	3.94343e-14
Solyc01g088830	1583	SL3.0ch01	83426251	83427834	+	Solyc01g088830.2.1	LOW QUALITY:Ankyrin repeat-containing protein (AHRD V3.3 *** A0A118K0H6_CYNCS)	0.303214	0.200121	0.275925	0.536689	0.697393	0.606428	0.181928	0.230443	0.145543	0.536689	0.521528	0.460885	1.50683	9.24945e-11	1.57162	2.18635e-10
Solyc01g086730	1043	SL3.0ch01	81560471	81561514	+	Solyc01g086730.3.1	magnesium transporter, putative (DUF803) (AHRD V3.3 *** AT3G26670.4)	0.584262	0.450848	0.340436	0.924699	1.877	3.37676	0.312833	0.345037	0.28063	1.12712	0.823488	0.593463	2.45375	3.4987e-06	1.57073	3.02215e-06
Solyc03g034457	3156	SL3.0ch03	6469284	6472440	+	Solyc03g034457.1.1	E3 ubiquitin-protein ligase (AHRD V3.3 *** K4BFW6_SOLLC)	0.462491	0.40468	0.435107	0.313399	0.276886	0.214511	0.654182	0.880863	0.648096	1.84388	2.1375	1.98689			1.56734	6.41199e-71			-2.69112	6.90958e-62
Solyc06g065050	1507	SL3.0ch06	40685085	40686592	-	Solyc06g065050.2.1	Late embryogenesis abundant protein (LEA) family protein (AHRD V3.3 *** A0A072UTU9_MEDTR)	0.0764389	0.0350345	0.0477743	0.152878	0.337605	0.382195	0.0636991	0.127398	0.0573292	0.194282	0.280276	0.191097	2.73159	8.27437e-07	1.5615	0.000147319
Solyc10g081980	5535	SL3.0ch10	63017952	63023487	+	Solyc10g081980.2.1	Late embryogenesis abundant (LEA) hydroxyproline-rich glycoprotein family, putative (AHRD V3.3 *** A0A061F1P4_THECC)	1.32306	1.2684	1.4931	3.17013	6.32638	7.95743	1.32132	1.43497	1.01073	4.04552	3.44255	2.6626	2.35938	1.86247e-11	1.55921	3.54982e-08
Solyc02g085005	359	SL3.0ch02	48679414	48679773	-	Solyc02g085005.1.1	BnaC08g22290D protein (AHRD V3.3 *** A0A078CC33_BRANA)	1.08066	0.707095	0.587023	2.36143	5.06974	6.44391	0.907217	1.10734	0.707095	2.93511	2.6416	1.69436	2.8271	5.83214e-10	1.55371	8.89991e-07
Solyc07g008920	8265	SL3.0ch07	3917174	3925439	+	Solyc07g008920.3.1	Oxysterol-binding protein-like (AHRD V3.3 *** A0A0K9NXU5_ZOSMR)	0.0366058	0.0313764	0.039511	0.0302143	0.0273091	0.0383489	0.0226607	0.0371868	0.0319574	0.0807652	0.0761168	0.0906429			1.54989	5.36506e-09
Solyc12g062200	311	SL3.0ch12	31271176	31271487	+	Solyc12g062200.1.1	LOW QUALITY:Ferredoxin--NADP reductase, chloroplastic (AHRD V3.3 --* FENR_CHLRE)	0.153939	0.200121	0.169333	0.0769697	0.123152	0.107758	0.200121	0.461818	0.307879	0.692728	1.07758	0.815879			1.53993	0.000516812			-2.86623	3.68214e-08
Solyc11g005700	1262	SL3.0ch11	547502	548764	+	Solyc11g005700.1.1	U-box domain-containing family protein (AHRD V3.3 *** B9HEI4_POPTR)	0.638867	0.600839	0.585628	0.840415	2.97377	4.7839	0.357461	0.562812	0.585628	1.72266	1.5097	0.745345	2.50802	3.5047e-05	1.53123	2.42376e-05					ETI
Solyc07g005110	5878	SL3.0ch07	127549	133427	+	Solyc07g005110.3.1	Receptor-like kinase CHRK1 (AHRD V3.3 *** Q9SWX8_TOBAC)	0.0571872	0.0555533	0.104571	0.444427	0.661738	0.877416	0.182182	0.18545	0.179731	0.660104	0.493444	0.297374	3.45	1.87812e-18	1.53109	6.21299e-07
Solyc02g032950	2314	SL3.0ch02	29971480	29973794	-	Solyc02g032950.3.1	WRKY transcription factor 16	2.12241	2.02075	2.5415	5.41495	11.2345	15.3465	1.81328	1.96888	1.34233	5.12034	4.78009	3.63279	2.52404	1.08943e-10	1.52706	4.54232e-18
Solyc02g084970	2329	SL3.0ch02	48645013	48647342	+	Solyc02g084970.3.1	Phosphatidic acid phosphatase family protein, putative (AHRD V3.3 *** A0A061DFN2_THECC)	0.189643	0.179336	0.115435	0.758571	1.62227	2.47154	0.232931	0.350427	0.220563	0.859577	0.684363	0.523579	3.60212	1.32855e-14	1.5105	9.63799e-09
Solyc02g077070	2761	SL3.0ch02	42693433	42696194	-	Solyc02g077070.3.1	Photosystem II reaction center protein K (AHRD V3.3 --* PSBK_LIRTU)	0.0886852	0.0608624	0.0591235	0.0991187	0.140853	0.156503	0.0295617	0.0573845	0.0678181	0.119986	0.173893	0.116508			1.50937	0.000426802
Solyc07g048060	515	SL3.0ch07	59367806	59368321	+	Solyc07g048060.2.1	Auxin-induced in root cultures protein 12, putative (AHRD V3.3 *-* B9T181_RICCO)	6.19911	5.61271	4.23513	9.15904	25.6714	35.1097	3.00647	3.55564	1.57305	8.60987	6.72966	5.4917	2.39727	8.22722e-07	1.50892	4.83751e-08			1.92545	0.000609803
Solyc12g008430	6159	SL3.0ch12	1860654	1866813	+	Solyc12g008430.2.1	Malic enzyme (AHRD V3.3 *** M0ZHN3_SOLTU)	0.0803084	0.068613	0.0756303	0.0132548	0.00467816	0.00389847	0.0920038	0.10214	0.0927835	0.0187126	0.0374253	0.0389847	-3.0896	7.79268e-09	-1.50563	2.63669e-06
Solyc06g048717	3615	SL3.0ch06	31624674	31628289	+	Solyc06g048717.1.1	initiation factor 4F subunit (DUF1350) (AHRD V3.3 --* AT3G43540.2)	0.130167	0.0982897	0.0690684	0.0544578	0.0464884	0.0584425	0.123526	0.119542	0.115557	0.0358625	0.027893	0.0531296			-1.52195	5.7266e-05
Solyc01g097290	2513	SL3.0ch01	88071879	88074392	+	Solyc01g097290.3.1	auxin-regulated IAA16	0.343884	0.724067	1.01446	0.231166	0.315227	0.28848	2.07286	3.90117	2.16838	0.708783	0.754634	1.10807			-1.52397	1.28408e-15
Solyc11g008810	8913	SL3.0ch11	2995238	3004151	+	Solyc11g008810.2.1	Beta-hexosaminidase (AHRD V3.3 *** M1BC44_SOLTU)	0.103451	0.132007	0.179422	0.0366388	0.0350224	0.019397	0.200974	0.341064	0.264015	0.0684283	0.077588	0.110994	-1.94105	1.15457e-06	-1.53267	8.13166e-14
Solyc01g100910	2703	SL3.0ch01	90684936	90687639	+	Solyc01g100910.3.1	WAT1-related protein (AHRD V3.3 *** K4B1C2_SOLLC)	0.234462	0.246895	0.0976924	0.0479581	0.0532867	0.055063	0.264657	0.321497	0.236238	0.0888112	0.0834826	0.0888112			-1.53855	4.27532e-10
Solyc09g008320	2689	SL3.0ch09	1784020	1786709	+	Solyc09g008320.3.1	Xyloglucan endotransglucosylase/hydrolase (AHRD V3.3 *** K4CQM0_SOLLC)	0.162478	0.216042	0.399945	0.0624914	0.0446367	0.0232111	0.455295	0.774894	0.446367	0.151765	0.180332	0.192831	-2.33386	9.92991e-05	-1.54211	3.91926e-14			-1.80722	4.75711e-05		cell wall
Solyc09g059170	1409	SL3.0ch09	53805561	53806970	-	Solyc09g059170.2.1	Glycosyltransferase (AHRD V3.3 *** M1C989_SOLTU)	0.170316	0.221411	0.790266	0.514354	0.282725	0.132846	0.23163	0.473479	0.514354	0.085158	0.126034	0.180535			-1.54333	0.000324267
Solyc12g088140	1063	SL3.0ch12	64588790	64589853	+	Solyc12g088140.2.1	hydroxyproline-rich glycoprotein family protein (AHRD V3.3 *** AT5G65660.1)	0.293411	0.410775	0.347579	0.162505	0.185075	0.288897	0.600364	0.920859	0.717728	0.230215	0.216673	0.257299			-1.5482	4.77138e-10
Solyc01g006540	10004	SL3.0ch01	1113465	1123469	+	Solyc01g006540.3.1	lipoxygenase C	0.0120013	0.027843	0.0172818	0.0254427	0.018722	0.018722	0.0398442	0.0619266	0.0350437	0.0120013	0.0163217	0.0144015			-1.55068	3.46099e-06
Solyc07g063600	1642	SL3.0ch07	66169556	66171198	-	Solyc07g063600.3.1	Chlorophyll a-b binding protein, chloroplastic (AHRD V3.3 *** M1BNX7_SOLTU)	2.75663	3.39683	4.40827	2.05797	1.18684	0.751277	8.48037	14.0404	8.46868	2.51985	3.39098	3.75931			-1.55382	5.48409e-33
Solyc08g077170	7247	SL3.0ch08	61201639	61208886	+	Solyc08g077170.3.1	Peptide transporter, putative (AHRD V3.3 *** B9S1I2_RICCO)	0.56193	0.512231	0.332652	0.201447	0.188856	0.145121	0.335965	0.58446	0.610966	0.176928	0.165663	0.137832			-1.55423	1.21445e-10
Solyc06g054570	311	SL3.0ch06	37433182	37433493	+	Solyc06g054570.1.1	Glutaredoxin family protein (AHRD V3.3 *** D7LYE9_ARALL)	7.83552	7.112	4.00243	2.30909	0.908243	1.32388	13.3158	16.4715	13.3312	4.67976	4.84909	4.01782	-1.77112	0.000227143	-1.55509	1.23138e-33
Solyc09g075600	7535	SL3.0ch09	67703654	67711189	-	Solyc09g075600.2.1	GATA transcription factor-like protein (AHRD V3.3 *** AT1G02700.1)	0.329499	0.244097	0.181001	0.0203945	0.0203945	0.0121093	0.237086	0.296358	0.2339	0.0624582	0.0745675	0.105797	-3.56101	3.95435e-27	-1.55563	1.81033e-16			-1.99316	7.44506e-08
Solyc10g008520	5469	SL3.0ch10	2627285	2632754	+	Solyc10g008520.3.1	Auxin-responsive GH3 family protein (AHRD V3.3 *** AT4G03400.2)	1.75082	1.89219	1.9036	0.456584	0.327511	0.165073	2.6596	5.22437	4.18652	0.926339	1.43297	1.41629	-2.28887	6.72623e-10	-1.56298	1.51242e-18			-1.78033	1.8705e-05
Solyc02g037550	3846	SL3.0ch02	31570246	31574092	-	Solyc02g037550.3.1	Auxin efflux carrier family protein (AHRD V3.3 *** AT1G76520.2)	0.299636	0.504387	0.809017	0.349575	0.201006	0.0561817	0.184775	0.308375	0.290896	0.0461938	0.0861453	0.116109			-1.56579	2.95137e-06
Solyc07g049440	3454	SL3.0ch07	59836843	59840297	+	Solyc07g049440.3.1	GDSL esterase/lipase (AHRD V3.3 *** W9S4N1_9ROSA)	0.257175	0.264125	0.322511	0.0583856	0.0667264	0.020852	0.303049	0.618609	0.400359	0.10565	0.159865	0.141794	-2.28495	4.03521e-07	-1.56835	4.81188e-11
Solyc01g095320	4476	SL3.0ch01	86504563	86509039	+	Solyc01g095320.3.1	BAG family molecular chaperone regulator 6 (AHRD V3.3 *** A0A0B2R655_GLYSO)	70.8657	64.8506	62.7672	12.7105	7.89042	3.91464	41.9067	64.8956	50.3152	12.9658	16.0619	19.8682	-2.75131	8.87957e-12	-1.5724	9.40116e-41
Solyc06g005070	4215	SL3.0ch06	54144	58359	+	Solyc06g005070.2.1	Major facilitator superfamily protein (AHRD V3.3 *** AT1G68570.1)	5.28252	5.81681	5.77238	2.79221	1.33288	0.882888	4.30736	6.11414	4.21394	1.11073	1.39098	1.99931			-1.59018	2.60467e-25
Solyc04g054740	2883	SL3.0ch04	53121777	53124660	+	Solyc04g054740.3.1	myo-inositol-1-phosphate synthase	35.9985	45.2013	60.7025	16.9068	14.2106	6.73973	98.3381	156.461	117.766	26.919	39.5841	47.8859	-1.66046	4.58407e-05	-1.59568	2.19655e-28
Solyc10g048030	875	SL3.0ch10	43593872	43594747	-	Solyc10g048030.2.1	Major latex-like protein (AHRD V3.3 *** B5THI3_PANGI)	0.531829	1.39811	1.20621	0.926589	0.614071	0.438622	2.30277	4.50136	2.42887	0.657933	1.06914	1.04173			-1.60311	2.18308e-13
Solyc03g005770	908	SL3.0ch03	540879	541787	+	Solyc03g005770.3.1	chlorophyll a/b-binding protein	5.93363	8.44869	11.5661	4.43305	3.3763	1.85459	20.8443	34.8779	21.5154	6.9164	7.83577	8.40642			-1.60474	9.17051e-51
Solyc07g062550	4811	SL3.0ch07	65370047	65374858	-	Solyc07g062550.3.1	3-phosphoshikimate 1-carboxyvinyltransferase (AHRD V3.3 *** A0A0A6Z9T0_HEVBR)	0.104802	0.166685	0.256515	0.1058	0.0588886	0.0249528	0.252522	0.567925	0.395252	0.0948206	0.1058	0.162692			-1.61213	4.18493e-09
Solyc01g095305	809	SL3.0ch01	86503728	86504537	+	Solyc01g095305.1.1	Protein PHOSPHATE STARVATION RESPONSE 2 (AHRD V3.3 --* PHR2_ORYSJ)	16.5789	14.6756	14.6934	3.02999	1.98046	1.02581	10.1276	15.3634	12.8433	2.80466	3.6348	5.1824	-2.66226	2.1764e-12	-1.61886	2.57833e-20
Solyc12g011280	1585	SL3.0ch12	4139379	4140964	-	Solyc12g011280.2.1	Chlorophyll a-b binding protein, chloroplastic (AHRD V3.3 *** K4DCL4_SOLLC)	0.602635	0.751023	0.981175	0.339172	0.236209	0.127189	1.39605	2.97078	2.50745	0.566295	0.635947	0.823702			-1.64216	2.52492e-12
Solyc05g014280	2723	SL3.0ch05	8089884	8092607	-	Solyc05g014280.3.1	small heat shock protein 1	1.06144	1.1302	1.12315	0.105791	0.067001	0.0370269	1.16723	2.01708	1.51634	0.313847	0.472533	0.597719	-3.72006	8.47445e-26	-1.65288	1.23613e-16			-2.50379	4.39696e-08
Solyc07g041920	4877	SL3.0ch07	54664081	54668958	-	Solyc07g041920.3.1	Cysteine protease (AHRD V3.3 *** Q9LRI2_TOBAC)	4.02803	2.53339	1.0683	3.26299	3.09363	3.0257	3.77991	3.13105	4.27122	1.25734	0.936361	1.09981			-1.67582	4.67528e-07			1.6979	1.75086e-17
Solyc05g056050	2124	SL3.0ch05	66299650	66301774	-	Solyc05g056050.3.1	Chlorophyll a-b binding protein, chloroplastic (AHRD V3.3 *** K4C2T0_SOLLC)	0.734563	1.03743	1.442	0.488202	0.379713	0.178555	2.16301	3.69542	2.5156	0.70518	0.865654	0.81367			-1.68471	2.69789e-38
Solyc06g009190	5871	SL3.0ch06	3128765	3134636	+	Solyc06g009190.3.1	Pectinesterase (AHRD V3.3 *** K4C3U9_SOLLC)	0.0736141	0.0883369	0.139867	0.037625	0.0188125	0.0163587	0.218389	0.25356	0.183217	0.0580734	0.0613451	0.0662527			-1.70644	1.09896e-18
Solyc03g026050	1332	SL3.0ch03	3481034	3482366	+	Solyc03g026050.3.1	Terminal flower 1 (AHRD V3.3 *** G7ZV36_MEDTR)	0.158536	0.320675	0.201773	0.043237	0.0324278	0.0252216	0.320675	0.947611	0.554875	0.18736	0.183757	0.126108	-2.50259	2.24473e-05	-1.70788	1.32005e-05			-2.1118	0.00020704
Solyc05g007180	2933	SL3.0ch05	1796799	1799732	+	Solyc05g007180.3.1	jasmonic acid 1	0.00491095	0.0343767	0.0589314	0.00982191	0.0474725	0.0327397	0.10313	0.270102	0.237363	0.0474725	0.0491095	0.0736643			-1.71925	4.47947e-05
Solyc05g053400	1409	SL3.0ch05	64346892	64348301	-	Solyc05g053400.2.1	Glycosyltransferase (AHRD V3.3 *** A0A0A1WC49_NICAT)	0.950363	1.96545	4.18296	0.691483	0.681264	0.630169	1.94842	3.99902	3.99561	0.756203	0.763016	1.27396			-1.72452	4.06667e-05
Solyc12g006140	1511	SL3.0ch12	693028	694539	-	Solyc12g006140.2.1	Cab-5 gene encoding chlorophyll a/b-binding protein	7.76661	9.81547	10.9114	2.25534	2.22357	1.33414	15.4125	26.9052	18.7034	4.01831	5.72411	7.25519	-2.04403	7.70931e-14	-1.72776	8.78483e-27
Solyc03g019890	11273	SL3.0ch03	62765039	62776312	-	Solyc03g019890.3.1	beta-galactosidase 7	0.175093	0.211304	0.216416	0.0702927	0.0945757	0.0788131	0.31866	0.580661	0.408976	0.0881854	0.123971	0.151236			-1.72882	5.35536e-21
Solyc02g081340	4205	SL3.0ch02	45895912	45900117	+	Solyc02g081340.3.1	Glutathione S-transferase (AHRD V3.3 *** E1AWJ7_CAPAN)	0.103915	0.0822182	0.240945	0.293473	0.098205	0.0205545	0.099347	0.163294	0.175856	0.0411091	0.0445348	0.0353995			-1.74829	5.34217e-07
Solyc03g121240	1142	SL3.0ch03	70889723	70890865	-	Solyc03g121240.1.1	basic helix-loop-helix (bHLH) DNA-binding superfamily protein (AHRD V3.3 *** AT3G21330.1)	0.298344	0.357172	0.516849	0.126061	0.109253	0.0462222	0.70594	1.27321	0.773172	0.201697	0.298344	0.243717	-1.81093	0.000867456	-1.75722	1.57209e-12					ETI
Solyc08g074480	395	SL3.0ch08	58702881	58703276	+	Solyc08g074480.1.1	14 kDa proline-rich protein DC2.15 (AHRD V3.3 *** A0A0B2P545_GLYSO)	1.58884	4.56034	6.05215	2.34081	3.16556	1.40691	6.88903	12.7714	11.8617	2.08611	2.70467	3.62644			-1.79987	6.18247e-15
Solyc12g006790	14997	SL3.0ch12	1199288	1214285	-	Solyc12g006790.2.1	Argonaute10b	0.0252987	0.0172928	0.0304225	0.0163321	0.00992734	0.00704521	0.0387487	0.066289	0.0425915	0.012169	0.0108881	0.0153714			-1.80991	1.70213e-10
Solyc11g066270	2468	SL3.0ch11	52295594	52298062	+	Solyc11g066270.2.1	xyloglucan endotransglucosylase-hydrolase 6	2.58918	3.37118	4.03258	0.885105	0.651671	0.227598	4.88072	7.69166	6.13349	1.16523	1.7138	2.03671	-2.25549	8.50196e-06	-1.82232	7.30735e-33						cell wall remodelling
Solyc03g082420	1011	SL3.0ch03	53780273	53781284	-	Solyc03g082420.3.1	Heat shock protein (AHRD V3.3 *** A9QVH3_9FABA)	1.18174	1.03937	1.02038	0.185092	0.19933	0.161363	1.4143	3.06589	2.1167	0.441374	0.560023	0.688164	-2.30393	3.76678e-26	-1.83545	1.48851e-14
Solyc08g014190	6025	SL3.0ch08	3894111	3900136	-	Solyc08g014190.3.1	Cytochrome P450 (AHRD V3.3 *** Q8H0I6_PETHY)	0.00717328	0.0342724	0.0199258	0.0422427	0.0183317	0.0119555	0.0565892	0.0685447	0.0390545	0.00956438	0.0127525	0.0199258			-1.84553	2.47879e-05
Solyc08g065420	4483	SL3.0ch08	53489303	53493786	+	Solyc08g065420.3.1	bell-like homeodomain protein 4	0.0846187	0.112468	0.126392	0.0278492	0.035347	0.0139246	0.243145	0.348115	0.282776	0.0642673	0.0824764	0.0771208	-1.82524	0.000104505	-1.85299	4.05211e-21
Solyc05g055185	1520	SL3.0ch05	65785498	65787018	-	Solyc05g055185.1.1	photosystem I reaction center subunit N (AHRD V3.3 *-* AT1G49975.1)	0.13894	0.0694701	0.0852588	0.0221041	0.0315773	0.00631547	0.094732	0.252619	0.148413	0.0410505	0.0378928	0.0410505			-1.8936	0.000360689
Solyc01g094090	6073	SL3.0ch01	85548031	85554104	+	Solyc01g094090.3.1	3-hydroxyisobutyryl-CoA hydrolase-like protein (AHRD V3.3 *** A0A072TX02_MEDTR)	0.0166054	0.0166054	0.0134425	0.0126517	0.0142332	0.0150239	0.0387459	0.0347922	0.0268849	0.00553513	0.00790733	0.0110703			-1.94238	0.000375107
Solyc01g067295	708	SL3.0ch01	75555547	75556255	-	Solyc01g067295.1.1	Metallocarboxypeptidase inhibitor (AHRD V3.3 *** O24373_SOLTU)	0.51484	2.03904	1.30065	1.07032	0.718066	0.426775	2.53355	5.19582	3.87485	0.80613	1.09742	0.840002			-1.95199	5.80191e-19
Solyc07g062480	893	SL3.0ch07	65331937	65332830	-	Solyc07g062480.1.1	Serine/threonine-protein kinase (AHRD V3.3 *-* M1CRP0_SOLTU)	4.44833	3.78753	1.80512	0.214895	0.300854	0.35995	2.92258	5.28643	2.50353	0.666176	1.05299	0.773623	-3.23814	6.59456e-16	-1.961	6.38903e-19
Solyc07g061800	915	SL3.0ch07	64874539	64875454	-	Solyc07g061800.3.1	SOUL heme-binding family protein (AHRD V3.3 *** AT1G17100.1)	3.61791	5.71526	7.93844	2.26513	1.46814	0.943804	4.18944	7.74443	6.11899	1.05391	1.21646	1.99247	-1.63715	0.000576372	-1.968	1.51242e-18
Solyc04g049340	3934	SL3.0ch04	41441431	41445365	-	Solyc04g049340.3.1	Tryptophan/tyrosine permease (AHRD V3.3 *** A0A061FPP3_THECC)	0.078116	0.0829982	0.111071	0.039058	0.0183084	0.0170879	0.119615	0.192849	0.155011	0.0292935	0.0378374	0.0427197			-1.97525	7.15185e-11
Solyc10g054870	7121	SL3.0ch10	55984141	55991262	-	Solyc10g054870.2.1	triosephosphate isomerase (AHRD V3.3 *** AT2G21170.3)	0.0708096	0.076879	0.0971103	0.0209057	0.0128132	0.00809252	0.0687864	0.101157	0.0917153	0.0195569	0.0202313	0.0215801	-2.29049	5.66505e-07	-1.98061	3.56965e-11
Solyc04g078195	11314	SL3.0ch04	63090984	63102298	+	Solyc04g078195.1.1	Gibberellin regulated protein (AHRD V3.3 *-* A0A103XWU1_CYNCS)	3.39918	4.12078	4.5338	0.82178	0.677883	0.296282	4.44423	6.72111	5.40821	0.938085	1.39142	1.57182	-2.4974	7.97006e-11	-1.98309	1.70516e-50
Solyc03g116730	3842	SL3.0ch03	67501201	67505043	-	Solyc03g116730.3.1	fatty acid desaturase 5 (AHRD V3.3 *** AT3G15850.1)	0.0699878	0.0774865	0.111231	0.028745	0.0224961	0.00749869	0.0887345	0.207464	0.133727	0.0212463	0.0299948	0.0462419			-2.01064	6.10525e-07
Solyc04g009820	5268	SL3.0ch04	3138930	3144198	+	Solyc04g009820.3.1	GRF1-interacting factor-like protein (AHRD V3.3 *** G7I6V2_MEDTR)	0.0665425	0.0683656	0.0738349	0.0264347	0.0209655	0.0154962	0.126704	0.181397	0.144935	0.0309924	0.031904	0.0401078			-2.02246	3.56182e-15
Solyc12g009925	3204	SL3.0ch12	3095513	3098717	-	Solyc12g009925.1.1	Glutamyl-tRNA reductase 2, chloroplastic (AHRD V3.3 --* HEM12_ARATH)	0.0674356	0.205304	0.413605	0.065937	0.0419599	0.00899141	0.140865	0.284728	0.275737	0.0269742	0.0389628	0.0944098			-2.03571	1.71849e-05
Solyc09g065430	1503	SL3.0ch09	63763799	63765302	-	Solyc09g065430.3.1	Lipid transfer protein (AHRD V3.3 *** G7K520_MEDTR)	0.217153	0.217153	0.33531	0.0989962	0.0574817	0.0542882	0.201186	0.281021	0.549269	0.0734488	0.0510948	0.114963			-2.03809	0.000182672
Solyc03g006800	980	SL3.0ch03	1316489	1317469	+	Solyc03g006800.1.1	TCP transcription factor 21	0.0293756	0.0538553	0.073439	0.0489593	0.0391675	0.0195837	0.137086	0.186046	0.215421	0.0391675	0.0391675	0.0440634			-2.03884	0.000542369
Solyc04g080750	2321	SL3.0ch04	64937499	64939820	+	Solyc04g080750.3.1	TRAM, LAG1 and CLN8 (TLC) lipid-sensing domain containing protein (AHRD V3.3 *** AT1G35180.1)	0.0703269	0.0786006	0.0641216	0.0393003	0.0413687	0.0124106	0.109627	0.167543	0.17168	0.0206844	0.0372319	0.0393003			-2.11181	1.42995e-06
Solyc05g015800	2019	SL3.0ch05	12075398	12077417	+	Solyc05g015800.3.1	Alcohol acyl transferase (AHRD V3.3 *** Q6QLX4_SOLLC)	5.50195	11.1537	10.3358	2.11851	1.13891	0.872608	13.9261	17.0979	17.7375	2.5988	3.18133	4.6127	-2.45674	6.56408e-08	-2.14458	1.38126e-15
Solyc06g066700	248	SL3.0ch06	42025343	42025591	-	Solyc06g066700.1.1	serine-rich protein-like protein (AHRD V3.3 --* AT3G13227.1)	0.63653	0.501509	0.424354	0.096444	0.0385776	0.115733	0.945151	1.23448	1.3695	0.15431	0.289332	0.308621			-2.15099	5.02672e-06
Solyc12g088170	2076	SL3.0ch12	64603248	64605324	+	Solyc12g088170.2.1	HXXXD-type acyl-transferase family protein, putative (AHRD V3.3 *** A0A061E8Z9_THECC)	0.321427	0.402362	0.820912	0.772351	0.30524	0.00924971	0.335302	0.645167	0.517984	0.064748	0.138746	0.106372			-2.16327	2.81197e-12
Solyc10g075110	955	SL3.0ch10	58890336	58891291	-	Solyc10g075110.2.1	Non-specific lipid-transfer protein (AHRD V3.3 *** M1AVB9_SOLTU)	1.26604	0.798811	1.39164	0.140671	0.0401917	0.0452157	1.49714	2.54715	1.76844	0.386845	0.432061	0.36675	-3.65472	8.74281e-11	-2.16401	1.82827e-28			-2.1797	0.000993274
Solyc01g109500	1534	SL3.0ch01	96340925	96342459	-	Solyc01g109500.3.1	Dehydration-responsive protein RD22, putative (AHRD V3.3 *** B9RBD8_RICCO)	0.995001	1.26096	0.697752	0.128286	0.0876101	0.0531919	1.51753	1.93994	1.21403	0.128286	0.403632	0.425535	-3.19234	1.56806e-14	-2.19552	9.38228e-12
Solyc08g005760	6759	SL3.0ch08	598439	605198	+	Solyc08g005760.2.1	Alcohol acyl transferase (AHRD V3.3 *** Q6QLX4_SOLLC)	0.0170518	0.0525763	0.0326825	0.00213147	0.00213147	0.00284196	0.0497343	0.0646546	0.0802854	0.0163413	0.00781539	0.0142098	-3.60188	1.87257e-05	-2.23648	6.99039e-07
Solyc09g090180	626	SL3.0ch09	70189617	70190243	-	Solyc09g090180.1.1	LIGHT-DEPENDENT SHORT HYPOCOTYLS-like protein (DUF640) (AHRD V3.3 *** AT1G07090.1)	0	0.0842616	0.176183	0	0.0306406	0.0689413	0.275765	0.980499	0.589831	0.0612812	0.0766015	0.199164			-2.31164	0.000134237
Solyc12g006470	6179	SL3.0ch12	956592	962771	+	Solyc12g006470.2.1	viroid RNA-binding protein	2.99055	8.13619	17.784	3.51203	2.28643	0.53547	7.02329	13.9914	14.31	1.41134	1.72143	3.41955			-2.33731	1.18205e-05
Solyc07g043420	1589	SL3.0ch07	57307290	57308879	+	Solyc07g043420.3.1	2-oxoglutarate-dependent dioxygenase 2	55.3241	157.23	279.297	47.7331	35.8285	8.59691	158.436	314.802	314.706	28.4943	35.8346	80.4684			-2.35324	9.52432e-05
Solyc02g063000	1854	SL3.0ch02	35564497	35566351	-	Solyc02g063000.3.1	Glycosyltransferase (AHRD V3.3 *** K4B6I8_SOLLC)	1.34637	2.33543	3.13808	0.693898	0.365073	0.274452	1.45511	3.47467	3.52645	0.427213	0.450516	0.644704	-2.1041	3.83561e-05	-2.36188	1.13059e-07
Solyc08g067030	4934	SL3.0ch08	55998581	56003515	+	Solyc08g067030.3.1	transmembrane protein, putative (Protein of unknown function, DUF642) (AHRD V3.3 *** AT5G11420.1)	0.0545011	0.218978	0.329926	0.0973234	0.0710461	0.0729926	0.768855	1.53868	1.4764	0.158637	0.197567	0.321167			-2.38012	9.63799e-09
Solyc07g043460	2462	SL3.0ch07	57374067	57376529	+	Solyc07g043460.3.1	Cytochrome P450, putative (AHRD V3.3 *** A0A061E4E7_THECC)	3.5627	10.2981	20.1321	3.56075	2.53698	0.382205	8.40071	17.4508	16.5889	1.38647	1.71212	4.33881			-2.41936	0.000269603
Solyc02g082260	9950	SL3.0ch02	46498898	46508848	-	Solyc02g082260.3.1	3-hydroxy-3-methylglutaryl CoA reductase	0.264496	0.693577	1.12604	0.117768	0.148175	0.0424737	0.469624	1.2689	1.18154	0.11632	0.131765	0.257256	-2.54092	0.000120487	-2.42039	1.32218e-05
Solyc07g043480	1370	SL3.0ch07	57396905	57398275	+	Solyc07g043480.1.1	Glycosyltransferase (AHRD V3.3 *** A0A0A1WC49_NICAT)	1.50989	4.74336	10.0928	1.53091	1.22963	0.168154	3.87456	8.75104	8.64244	0.574528	0.882811	2.18951			-2.45703	0.000522967
Solyc04g008330	1343	SL3.0ch04	1994019	1995362	+	Solyc04g008330.1.1	Glycosyltransferase (AHRD V3.3 *** M1CVU0_SOLTU)	0.0428831	0.214416	0.425258	0.0786191	0.0393095	0.0214416	0.132223	0.167959	0.328771	0.017868	0.0285888	0.0643247			-2.45738	0.000251843
Solyc03g098780	907	SL3.0ch03	62495312	62496219	-	Solyc03g098780.2.1	Cathepsin D Inhibitor	14.213	19.857	25.5961	7.36834	5.98777	6.46912	54.7204	64.1781	129.943	15.5883	12.7954	13.134			-2.50853	1.59831e-05
Solyc09g082660	3631	SL3.0ch09	68798772	68802403	+	Solyc09g082660.3.1	Caffeoyl-CoA O-methyltransferase (AHRD V3.3 *** Q2YHM9_PLAMJ)	0.103146	0.0872776	0.290925	0.248609	0.122982	0.00264478	0.0595074	0.117692	0.173233	0.0105791	0.0251254	0.0224806			-2.51806	5.02379e-06
Solyc07g008210	8164	SL3.0ch07	2943119	2951283	-	Solyc07g008210.3.1	Tetratricopeptide repeat (TPR)-like superfamily protein (AHRD V3.3 *-* AT1G80130.1)	0.221175	0.597643	0.874701	0.0870583	0.171175	0.0105882	0.525291	0.738231	1.11823	0.078823	0.131176	0.185881			-2.5307	8.4558e-07
Solyc02g087920	1418	SL3.0ch02	50809633	50811051	+	Solyc02g087920.3.1	NAC domain protein, (AHRD V3.3 *** A0A061EFK4_THECC)	0.111696	0.132004	0.0541555	0	0.0169236	0	0.108311	0.118465	0.138773	0.0101541	0.0203083	0.0270777			-2.58755	6.26421e-05
Solyc02g086650	5133	SL3.0ch02	49940409	49945542	+	Solyc02g086650.3.1	Phosphoenolpyruvate/phosphate translocator (AHRD V3.3 *** A0A0D3QJC6_CAMSI)	0.523886	1.80647	3.63914	0.358301	0.230136	0.0926156	1.3041	2.56143	2.06935	0.178683	0.182425	0.486466			-2.70063	9.69267e-07
Solyc09g055540	709	SL3.0ch09	41651937	41652646	+	Solyc09g055540.1.1	AP2/ERF and B3 domain-containing protein Os01g0693400 (AHRD V3.3 --* Y1934_ORYSJ)	0.0270587	0.081176	0.135293	0.00676466	0	0	0.277351	0.250293	0.108235	0.0338233	0.0135293	0.040588			-2.72964	0.000565213
Solyc06g005750	4670	SL3.0ch06	785145	789815	-	Solyc06g005750.3.1	sterol 4-alpha-methyl-oxidase 2-1 (AHRD V3.3 *** AT1G07420.1)	0.203592	0.729023	1.8498	0.236495	0.183027	0.0565532	0.622086	1.42617	1.71716	0.081231	0.0915134	0.311557			-2.88212	0.000431781
Solyc04g005070	2967	SL3.0ch04	59740	62707	-	Solyc04g005070.3.1	Major facilitator superfamily protein (AHRD V3.3 *** AT1G52190.1)	0.928865	2.78983	5.84343	0.856045	0.674803	0.0744387	2.34805	4.80938	5.07477	0.250826	0.339829	0.856045			-2.99617	4.35833e-06
Solyc07g043395	1233	SL3.0ch07	57236586	57237819	+	Solyc07g043395.1.1	Cellulose synthase-like protein (AHRD V3.3 *-* A0A072TVD1_MEDTR)	4.82237	18.62	36.9092	4.77956	3.88436	0.214068	16.3626	28.6735	29.1833	1.07813	1.54518	6.06008			-3.0239	0.000444378
Solyc12g036470	2646	SL3.0ch12	46823800	46826446	+	Solyc12g036470.2.1	bHLH transcription factor 071	0.0199592	0.034475	0.0235882	0.00544342	0.00362895	0	0.06895	0.0907237	0.0725789	0.00362895	0.00725789	0.0145158			-3.09202	1.30464e-06
Solyc12g040790	4478	SL3.0ch12	56159608	56164086	-	Solyc12g040790.2.1	Phosphoethanolamine N-methyltransferase (AHRD V3.3 *** A0A075BJJ7_LYCBA)	0.0289526	0.0428927	0.0857854	0.0139401	0.0117955	0.0128678	0.0321695	0.0879301	0.218753	0.00428927	0.0117955	0.0214464			-3.1458	4.86738e-05
Solyc01g090340	987	SL3.0ch01	83900998	83901985	-	Solyc01g090340.2.1	Ethylene-responsive transcription factor, putative (AHRD V3.3 *** B9RD03_RICCO)	2.31395	5.05084	7.94814	1.22503	0.802106	0.0437512	6.38768	11.3413	11.3559	0.50557	0.777799	1.80838			-3.15247	1.51192e-07
Solyc04g014350	176	SL3.0ch04	4611842	4612018	-	Solyc04g014350.1.1	LOW QUALITY:Tetratricopeptide repeat (TPR)-like superfamily protein (AHRD V3.3 --* AT1G69350.1)	0.407026	0.678377	1.87232	0.162811	0.217081	0.271351	0.515567	1.03113	4.23307	0.244216	0.10854	0.271351			-3.167	0.000368613
Solyc07g052960	10701	SL3.0ch07	61493972	61504673	+	Solyc07g052960.2.1	GRAS family TF	0.00538544	0.00493665	0.00403908	0.000897573	0.000448786	0	0.0067318	0.0130148	0.0121172	0.000448786	0.00134636	0.000897573			-3.45771	0.000254166
Solyc07g007250	1499	SL3.0ch07	1988957	1990456	+	Solyc07g007250.3.1	Metallocarboxypeptidase inhibitor (AHRD V3.3 *** MCPI_SOLLC)	5.76029	31.1069	72.7481	19.9225	17.2713	11.7287	123.944	302.334	502.791	20.4252	16.5764	43.287			-3.45924	1.52489e-05
Solyc06g068130	2845	SL3.0ch06	42345696	42348541	+	Solyc06g068130.3.1	Tetratricopeptide repeat (TPR)-like superfamily protein (AHRD V3.3 *-* AT5G20190.1)	0.0303768	0.111382	0.455652	0.17551	0.474216	0.0050628	0.135008	0.21095	0.475903	0.0050628	0.0236264	0.0388148			-3.58897	0.000357627
Solyc11g012130	2453	SL3.0ch11	5057163	5059616	+	Solyc11g012130.2.1	Blue copper protein (AHRD V3.3 *** A0A0B2RLQ3_GLYSO)	0.593025	1.8828	4.0357	0.315105	0.301405	0.0313148	1.8417	3.08842	3.76365	0.0724155	0.140917	0.452108			-3.65077	1.73509e-05
Solyc03g025190	3796	SL3.0ch03	2688693	2692489	+	Solyc03g025190.4.1	anthocyanin permease	0.134082	0.0973991	0.25172	0.211242	0.0619812	0.00885446	0.0695708	0.0948692	0.155586	0.00505969	0.00885446	0.00885446			-3.74287	1.58662e-10
Solyc11g066580	3832	SL3.0ch11	52631865	52635697	+	Solyc11g066580.2.1	flavonoid 3`%2C5`-hydroxylase	0.0488687	0.0438565	0.134076	0.141594	0.0513747	0	0.0263139	0.0263139	0.100243	0.00125304	0.00626521	0.00375913			-3.74889	0.000106275
Solyc03g123390	3949	SL3.0ch03	71763190	71767139	+	Solyc03g123390.3.1	Alpha/beta-Hydrolases superfamily protein, putative (AHRD V3.3 *** A0A061GDN4_THECC)	0.0255345	0.19698	0.661464	0.120377	0.0486371	0.0145911	0.269936	0.586077	0.731988	0.0109433	0.0145911	0.0875467			-3.75149	0.0005723
Solyc02g086180	2640	SL3.0ch02	49563327	49565967	+	Solyc02g086180.3.1	Delta(7)-sterol-C5(6)-desaturase (AHRD V3.3 *** SC5D_TOBAC)	2.15322	7.50171	12.3446	0.851103	0.847466	0.136395	9.62037	24.1801	19.288	0.525574	0.601955	2.44965			-3.78956	1.84945e-05
Solyc01g091320	3310	SL3.0ch01	84836299	84839609	-	Solyc01g091320.3.1	sterol C4-methyl oxidase 1-2 (AHRD V3.3 *** AT4G22756.1)	0.213237	1.03282	2.44425	0.205984	0.223391	0.00435178	0.984952	3.37263	3.26238	0.0348142	0.046419	0.339439			-4.09627	0.00074107
Solyc09g065620	2269	SL3.0ch09	64016822	64019091	+	Solyc09g065620.3.1	Chlorophyllase (AHRD V3.3 *** W6EIP8_WHEAT)	0.0888644	0.175613	0.184076	0.0105791	0.00634746	0	0.203119	0.30891	0.28352	0.00634746	0.0211582	0.0148107	-4.48628	1.53554e-07	-4.13114	1.62507e-19
Solyc09g083445	1399	SL3.0ch09	69537868	69539267	+	Solyc09g083445.1.1	Proteinase inhibitor 1 (AHRD V3.3 *** ICI1_SOLTU)	0.0068613	0.0377372	0.0651824	0.00343065	0.00343065	0.0137226	0.130365	0.295036	2.13387	0.0205839	0.0137226	0.0514598			-4.90579	0.000868474
Solyc09g083440	1424	SL3.0ch09	69519147	69520571	+	Solyc09g083440.3.1	PIN-I protein (AHRD V3.3 *** Q4FE22_SOLTU)	1.35156	13.2864	27.3277	5.60171	2.81434	0.990917	5.32196	11.9517	73.6345	0.552756	0.569608	1.83353			-4.95627	0.000226566
Solyc09g084450	1708	SL3.0ch09	69548543	69550251	+	Solyc09g084450.3.1	proteinase inhibitor I	0.00281036	0	0.0421555	0.00281036	0	0.00281036	0.112415	0.629522	1.53727	0.00843109	0.00281036	0			-7.54585	4.12662e-06
Solyc06g043352	687	SL3.0ch06	28752883	28753570	+	Solyc06g043352.1.1	SKP1-like protein (AHRD V3.3 *** A0A0P0CFU9_CATRO)	0.0418859	0.0209429	0.0279239	0.230372	0.300182	0.251315	0	0	0	0	0	0	3.3744	2.32074e-08					7.8591	2.85673e-08
Solyc02g084070	3125	SL3.0ch02	47819240	47822365	-	Solyc02g084070.1.1	LOW QUALITY:Fatty acid desaturase 3 (AHRD V3.3 --* W9RE23_9ROSA)	0	0.00153644	0	0.0645305	0.0460932	0.0460932	0	0	0	0	0	0	6.83816	1.53287e-06					7.73355	9.79337e-08		fatty acid metabolism
Solyc02g084033	5156	SL3.0ch02	47807552	47812708	-	Solyc02g084033.1.1	Retrotransposon protein, putative, unclassified (AHRD V3.3 *-* Q2R9J3_ORYSJ)	0.00372535	0.00372535	0.00465669	0.0922025	0.0763697	0.0707817	0	0.00279402	0	0.000931338	0	0.000931338	4.57272	4.61691e-18					7.20799	1.48442e-09
Solyc02g084060	218	SL3.0ch02	47816823	47817041	-	Solyc02g084060.1.1	LOW QUALITY:Transducin/WD40 repeat-like superfamily protein (AHRD V3.3 --* AT1G49450.1)	0	0	0	0.307035	0.307035	0.328967	0	0.0219311	0.0219311	0	0	0	6.55179	2.56715e-05					6.48438	5.96053e-05
Solyc04g056503	356	SL3.0ch04	54332941	54333297	+	Solyc04g056503.1.1	Tubulin beta chain (AHRD V3.3 *-* TBB_HORVU)	0.134535	0.134535	0.107628	0.0941747	0.215257	0.121082	0	0	0	0	0	0							6.03835	0.000860511
Solyc05g023833	2077	SL3.0ch05	29498181	29500258	+	Solyc05g023833.1.1	1-deoxy-D-xylulose 5-phosphate synthase 1 (AHRD V3.3 --* AT3G21500.3)	0.0508489	0.0346697	0.0277358	0.0184905	0.0300471	0.0231131	0	0.00462263	0.00462263	0	0	0							6.00214	0.000654197		Non-Mevalonate pathway, 1st step
Solyc03g096550	1373	SL3.0ch03	60136897	60138270	+	Solyc03g096550.3.1	PLAT domain-containing protein 1 (AHRD V3.3 *** PLAT1_ARATH)	0.00349557	0	0	0.0139823	0.269159	0.723583	0	0.00349557	0	0.0139823	0.00349557	0	8.35009	9.13458e-06					5.99975	0.000305132
Solyc09g047933	1706	SL3.0ch09	34397595	34399301	+	Solyc09g047933.1.1	histone mono-ubiquitination 2 (AHRD V3.3 --* AT1G55250.4)	0.0225093	0.0534595	0.0393912	0.0562731	0.0478322	0.0450185	0.00281366	0	0	0	0	0.00281366							5.82422	0.000259157
Solyc02g084037	2755	SL3.0ch02	47813108	47815863	-	Solyc02g084037.1.1	stress response NST1-like protein (AHRD V3.3 --* AT4G25690.2)	0.00348542	0.00522813	0.00348542	0.0941064	0.0888783	0.0557668	0.00174271	0	0.00174271	0.00174271	0.00174271	0.00174271	4.55105	1.21187e-09					5.70987	6.97184e-08		putative salt sensitivity
Solyc07g042430	2480	SL3.0ch07	55698697	55701177	+	Solyc07g042430.1.1	Flavin-containing monooxygenase family protein (AHRD V3.3 *** B9MT30_POPTR)	0.0174229	0.0116153	0.0116153	0.460739	1.98621	5.64308	0.015487	0.0193588	0.0193588	0.176165	0.0406534	0.0483969	7.93293	2.20182e-13					5.07763	0.000317337
Solyc03g114230	992	SL3.0ch03	65703385	65704377	-	Solyc03g114230.2.1	bHLH transcription factor 082	0	0.0532045	0.125756	0.319227	0.106409	0.324064	0.0338574	0.00967354	0.0145103	0.0193471	0.00483677	0.0193471							4.32053	2.19212e-06		bHLH TF
Solyc08g036660	1648	SL3.0ch08	10494205	10495853	+	Solyc08g036660.3.1	Jasmonate zim-domain protein (AHRD V3.3 *** G7IP70_MEDTR)	0.00582524	0.0757281	0.0582524	0.160194	0.812621	1.29612	0.00873786	0.0116505	0.0116505	0.0436893	0.0582524	0.0407767	4.25391	2.61441e-05					4.19307	5.38734e-08		Jasmonate signalling
Solyc04g076860	3009	SL3.0ch04	61874509	61877518	+	Solyc04g076860.3.1	Zinc finger (C3HC4-type RING finger) family protein (AHRD V3.3 *** AT5G49665.1)	0.0478696	0.0494652	0.0382956	0.0303174	0.478696	0.794635	0.0510609	0.0765913	0.0398913	0.0287217	0.0367	0.0207435	3.53635	0.000382676					4.11573	0.000101976
Solyc01g107390	2107	SL3.0ch01	94843134	94845241	-	Solyc01g107390.3.1	GH3 (AHRD V3.3 *** E2FHL1_9ROSI)	0.00227842	0.00455684	0.00911368	0.0182274	0.378218	0.740487	0.00683526	0.0250626	0.0205058	0.0364547	0.0227842	0.0159489	6.41318	5.65873e-07					4.09252	0.000923206		auxin responsive gene
Solyc06g076320	365	SL3.0ch06	47558829	47559194	+	Solyc06g076320.1.1	LOW QUALITY:Rotundifolia-like protein (AHRD V3.3 *** G7JUW7_MEDTR)	0.196841	0.0131227	0.0393681	0.118104	0.314945	0.393681	0.0131227	0.0524908	0.0656136	0.0262454	0.0131227	0.0262454							3.8479	0.000748515	ETI
Solyc06g075100	5286	SL3.0ch06	46740312	46745598	+	Solyc06g075100.3.1	Glycosyl transferase, family 2 (AHRD V3.3 *** A0A124SHF0_CYNCS)	0.00363375	0.00272531	0.00181688	0.0363375	0.228926	0.533253	0.00272531	0.0072675	0	0.0327038	0.0281616	0.0072675	6.89952	9.00223e-12					3.73004	0.000467805		cell wall synthesis
Solyc08g081680	1471	SL3.0ch08	64768597	64770068	-	Solyc08g081680.2.1	Protein LURP-one-related 17 (AHRD V3.3 *** A0A0B2R169_GLYSO)	0.0522056	0.0554684	0.0261028	0.130514	0.368702	0.698249	0.00326285	0.0228399	0.0130514	0.0522056	0.0261028	0.0293656	3.4438	4.11712e-06					3.65614	4.26075e-06
Solyc09g091730	4252	SL3.0ch09	71437800	71442052	-	Solyc09g091730.3.1	Pectinesterase (AHRD V3.3 *** K4CWJ9_SOLLC)	0.0033879	0.0045172	0.0056465	0.0654994	0.19311	0.404289	0.0056465	0.0090344	0.0045172	0.0429134	0.0079051	0.011293	5.88442	1.33939e-12					3.55685	0.000395625		cell wall remodelling
Solyc05g046340	2302	SL3.0ch05	59477544	59479846	+	Solyc05g046340.2.1	Phosphomannomutase (AHRD V3.3 *** K4C0W7_SOLLC)	0.004171	0.0145985	0.029197	0.0771636	0.465067	0.734097	0.0229405	0.0104275	0.012513	0.0646506	0.037539	0.0229405	4.97541	2.95443e-07					3.5134	0.000151354
Solyc05g024420	341	SL3.0ch05	31711548	31711889	-	Solyc05g024420.1.1	LOW QUALITY:F-box/RNI-like superfamily protein (AHRD V3.3 --* AT1G13570.2)	0.0280872	0.0421308	0	0.35109	1.13753	3.14577	0	0	0.0842616	0.252785	0.168523	0.0983052	6.33484	8.57462e-08					3.34344	0.000776195
Solyc11g067170	33657	SL3.0ch11	53208022	53241679	-	Solyc11g067170.2.1	Fatty acyl-CoA reductase (AHRD V3.3 *-* K4D9X4_SOLLC)	0.0251148	0.0248294	0.0209765	0.0229743	0.133565	0.139986	0.00970343	0.0125574	0.0268271	0.0125574	0.0221181	0.00713487	2.3225	0.000372175					3.01631	8.82888e-05
Solyc07g018200	959	SL3.0ch07	9689758	9690717	+	Solyc07g018200.1.1	LOW QUALITY:Hexosyltransferase (AHRD V3.3 *** K4CCN2_SOLLC)	0	0.0300182	0.0150091	0.180109	0.4953	1.1507	0	0.0100061	0.0150091	0.100061	0.11507	0.0550334	5.59541	1.44478e-07					2.95942	0.000528211	ETI
Solyc03g005850	2491	SL3.0ch03	574451	576942	-	Solyc03g005850.2.1	LOW QUALITY:Ubiquitin carboxyl-terminal hydrolase family protein (AHRD V3.3 --* AT3G63090.1)	0.0250553	0.0212007	0.0308373	0.0732386	0.169605	0.296809	0.005782	0.017346	0.00770933	0.034692	0.0212007	0.0269827	3.07998	4.40112e-06					2.89293	4.87841e-05
Solyc11g011030	3361	SL3.0ch11	4085805	4089166	+	Solyc11g011030.2.1	Pto-responsive gene 1	0.0428576	0.514292	0.830009	0.641436	2.53574	3.75576	0.158573	0.494291	0.555721	0.415719	0.427148	0.224288							2.88343	1.64196e-05
Solyc00g170200	383	SL3.0ch00	17050327	17050710	+	Solyc00g170200.1.1	LOW QUALITY:Sigma factor sigB regulation protein rsbQ (AHRD V3.3 *** A0A0B2Q4V2_GLYSO)	0.125076	0.125076	0.0500303	1.16321	2.46399	2.87674	0.0375227	0.112568	0.112568	0.36272	0.437765	0.287674	4.70825	5.14827e-17					2.77334	2.82041e-09
Solyc12g042500	1163	SL3.0ch12	58755171	58756334	-	Solyc12g042500.2.1	Gibberellin-regulated family protein (AHRD V3.3 *** AT5G59845.1)	0.354854	0.206311	0.173301	0.367233	1.55558	1.97233	0.0660194	0.140291	0.140291	0.206311	0.27233	0.18568	2.68905	5.2048e-05					2.747	3.75985e-05
Solyc12g049400	4959	SL3.0ch12	61897549	61902508	+	Solyc12g049400.2.1	Jasmonate-zim-domain protein (AHRD V3.3 *** A0A167V6B0_CAMSI)	0.00968329	0.0183983	0.0203349	0.0561631	0.0300182	0.0629414	0.0125883	0.0280815	0.0280815	0.00774663	0.00968329	0.00968329							2.67982	6.75443e-06		Jasmonate signalling
Solyc05g006360	1073	SL3.0ch05	1017352	1018425	+	Solyc05g006360.1.1	Metalloendoproteinase 1, putative (AHRD V3.3 *** B9S2J2_RICCO)	0.0178879	0.00447198	0.00894397	0.0939117	0.393535	0.366703	0.00447198	0.00447198	0.00447198	0.0626078	0.0536638	0.0357759	5.0394	9.58166e-08					2.66199	0.000712086
Solyc07g064600	2833	SL3.0ch07	66801912	66804745	-	Solyc07g064600.3.1	inducible plastid-lipid associated protein	0.559266	5.63673	11.4734	3.87589	14.3698	19.4523	0.56774	0.782973	2.33536	2.98445	2.08284	2.13708							2.56367	1.8513e-05
Solyc02g064980	1079	SL3.0ch02	36673056	36674135	-	Solyc02g064980.1.1	LOW QUALITY:MAP kinase kinase kinase	0.0266828	0.0355771	0.0444714	0.137861	0.12452	0.151203	0.03113	0.0355771	0.0355771	0.0444714	0.0222357	0.0177886	2.21917	7.941e-05					2.4774	0.000212274
Solyc00g006867	1442	SL3.0ch00	6392080	6393522	+	Solyc00g006867.1.1	DNA repair (Rad51) family protein (AHRD V3.3 --* AT2G28560.6)	0.203034	0.163093	0.18972	0.123152	0.109838	0.129808	0.0698968	0.086539	0.06324	0.0266274	0.0266274	0.0299558							2.32847	7.1871e-06
Solyc02g085360	4553	SL3.0ch02	48920295	48924848	-	Solyc02g085360.3.1	CYP90B3 mRNA for cytochrome P450	0.137106	0.162417	0.191948	0.373349	0.642287	1.30989	0.152925	0.141324	0.113903	0.236243	0.171909	0.118122	2.51316	9.03072e-07					2.32765	0.000100559
Solyc09g030370	2805	SL3.0ch09	32084941	32087746	-	Solyc09g030370.3.1	GDSL esterase/lipase (AHRD V3.3 *** A0A0B2SPC5_GLYSO)	0.0992762	0.0821596	0.070178	0.111258	0.124951	0.225939	0.0410798	0.0787363	0.0427914	0.0445031	0.0410798	0.0239632							2.27343	4.0661e-05
Solyc09g009550	1964	SL3.0ch09	2961177	2963141	-	Solyc09g009550.3.1	Alpha/beta-Hydrolases superfamily protein (AHRD V3.3 *** A0A061ETT5_THECC)	0.00733269	0.0195538	0.0831038	0.180873	0.466848	0.510844	0.0464404	0.06355	0.085548	0.112435	0.0806596	0.0879923	3.62517	8.07771e-05					2.22216	3.40532e-05
Solyc03g043870	12151	SL3.0ch03	7552349	7564500	-	Solyc03g043870.3.1	Branched-chain-amino-acid aminotransferase (AHRD V3.3 *** K4BG08_SOLLC)	0.17509	0.160071	0.128057	0.380613	1.06872	1.58134	0.0984138	0.171928	0.10039	0.294451	0.265994	0.187737	2.98431	1.54377e-09					2.20243	0.00010326
Solyc01g103590	853	SL3.0ch01	92047496	92048349	+	Solyc01g103590.3.1	Lactoylglutathione lyase / glyoxalase I family protein (AHRD V3.3 *** A0A061DWL3_THECC)	0.393681	0.472418	1.07419	0.337441	1.15292	1.44537	0.191217	0.511786	0.652386	0.185593	0.241833	0.309321							2.20152	0.000719501
Solyc01g097220	7795	SL3.0ch01	88026764	88034559	+	Solyc01g097220.2.1	ankyrin repeat family protein (AHRD V3.3 *** AT3G04710.3)	0.10042	0.0726967	0.0788575	0.151554	0.263064	0.463288	0.0462055	0.0794735	0.0474377	0.0726967	0.0794735	0.0757771	2.08371	7.42061e-06					2.15201	5.22926e-06
Solyc12g021260	1059	SL3.0ch12	15111396	15112455	-	Solyc12g021260.1.1	LOW QUALITY:Microtubule-associated protein 70-2 (AHRD V3.3 --* A0A1D1Z3Q3_9ARAE)	0.17218	0.0996831	0.140463	0.117807	0.135931	0.090621	0.0589036	0.0679657	0.0453105	0.0271863	0.0362484	0.0271863							2.12225	0.000748515		microtubuli, microfilaments, trafficking
Solyc11g005350	5981	SL3.0ch11	273851	279832	-	Solyc11g005350.2.1	WAT1-related protein (AHRD V3.3 *** K4D4E8_SOLLC)	0.114011	0.0674431	0.0650344	0.427942	1.055	1.89965	0.160579	0.169411	0.123646	0.399038	0.267364	0.21357	4.06959	4.13129e-14					2.12051	0.00095128
Solyc11g010850	4989	SL3.0ch11	3870328	3875317	-	Solyc11g010850.2.1	1-deoxy-D-xylulose 5-phosphate synthase (AHRD V3.3 *** B6E973_STERE)	0.423503	0.654505	0.946145	0.712255	1.79989	3.12045	0.284902	0.653543	0.595792	0.517829	0.586167	0.385965							2.11693	0.000277064
Solyc06g053710	3603	SL3.0ch06	36644373	36647976	-	Solyc06g053710.3.1	ethylene receptor homolog (ETR4)	2.04297	1.91903	1.75378	3.05179	7.70945	12.9895	1.12477	1.46726	0.972843	2.76527	2.02698	1.61785	2.33039	3.58048e-06					2.06985	0.000531943		ethylene signalling
Solyc04g012010	3267	SL3.0ch04	4349339	4352606	+	Solyc04g012010.3.1	Disease resistance protein (NBS-LRR class) family (AHRD V3.3 *-* AT5G38350.1)	0.252785	0.205755	0.18371	0.243967	0.338026	0.437964	0.0514388	0.111696	0.082302	0.0999382	0.0940595	0.0852414							2.06442	4.51633e-10		immunity
Solyc02g071730	7809	SL3.0ch02	41659488	41667297	-	Solyc02g071730.3.1	Tomato AGAMOUS 1	0.0461227	0.0344383	0.0467377	0.134678	0.376976	0.49628	0.0301335	0.0479676	0.0295185	0.120534	0.081176	0.0719514	3.25388	7.40837e-11					2.05336	0.000529903		flower development
Solyc12g010030	296	SL3.0ch12	3165503	3165799	-	Solyc12g010030.2.1	Leucine aminopeptidase (AHRD V3.3 *-* U3PLK3_TOBAC)	1.97291	22.3166	68.2757	16.9315	38.2292	47.8351	1.4716	1.76268	20.7479	10.1395	8.31211	10.188							2.03591	1.29364e-06
Solyc07g066160	995	SL3.0ch07	67780126	67781121	-	Solyc07g066160.1.1	LOW QUALITY:Tapetum-specific zinc finger protein 1 (AHRD V3.3 *** P93716_PETHY)	0.110911	0.048222	0.0385776	0.231466	0.535264	0.641353	0.0385776	0.106088	0.0675108	0.15431	0.144666	0.0916218	3.11946	7.92218e-07					2.03347	0.00060708
Solyc08g022130	6173	SL3.0ch08	32141162	32147335	-	Solyc08g022130.2.1	F-box-like/WD repeat-containing protein TBL1XR1 (AHRD V3.3 --* A0A1D1XH95_9ARAE)	0.0132247	0.0178923	0.00933511	0.0552327	0.0412301	0.0318949	0.010891	0.0132247	0.0186702	0.00777925	0.0147806	0.0147806	1.9313	9.67034e-05					1.99552	5.91108e-05
Solyc09g007910	9659	SL3.0ch09	1429171	1438830	+	Solyc09g007910.3.1	Phenylalanine ammonia-lyase (AHRD V3.3 *** A0A124SBF6_CYNCS)	4.16053	6.00712	7.47534	4.21523	10.7722	14.3376	2.37113	4.69651	5.7804	3.24072	2.9613	2.30202							1.97028	6.33755e-05
Solyc04g054150	566	SL3.0ch04	51766161	51766727	+	Solyc04g054150.1.1	Nuclear transcription factor Y protein (AHRD V3.3 *** G7LB97_MEDTR)	0.313418	0.237181	0.279535	0.635306	1.37226	1.52473	0.406596	0.694601	0.398125	0.262593	0.389654	0.432008	2.3564	1.53143e-07					1.91151	5.14975e-05
Solyc10g078470	2337	SL3.0ch10	60416845	60419182	-	Solyc10g078470.2.1	Tryptophan/tyrosine permease (AHRD V3.3 *** AT2G33260.2)	0.106823	0.0883341	0.147908	0.0986055	0.131474	0.168451	0.0431399	0.0595742	0.0493028	0.0246514	0.0575199	0.0431399							1.88726	0.000137087
Solyc06g007910	1333	SL3.0ch06	1794510	1795843	+	Solyc06g007910.3.1	Gibberellin-regulated family protein (AHRD V3.3 *** AT1G74670.1)	0.18722	0.219623	0.349237	1.67778	2.73989	3.36636	0.262828	0.482451	0.435646	0.810086	0.968503	0.65527	3.61991	5.65234e-21					1.87332	4.22589e-08
Solyc10g005320	2290	SL3.0ch10	233035	235325	+	Solyc10g005320.3.1	Tryptophan synthase (AHRD V3.3 *** K4CX65_SOLLC)	0.471696	3.11529	0.995802	1.08595	1.02935	1.08176	0.230607	0.687628	0.777774	0.366875	0.398321	0.249475							1.84982	1.80298e-13
Solyc08g016500	4274	SL3.0ch08	7706037	7710311	+	Solyc08g016500.3.1	Potassium channel (AHRD V3.3 *-* Q9LEG6_SOLLC)	0.713415	0.415691	0.283119	0.877444	1.34144	1.92678	0.371875	0.356146	0.28986	0.481976	0.487594	0.410073	1.84731	2.7206e-05					1.78392	3.8744e-07
Solyc04g074950	3577	SL3.0ch04	60922802	60926379	+	Solyc04g074950.3.1	dihydrofolate reductase (AHRD V3.3 *** AT4G24380.1)	0.4121	0.485929	0.54365	0.695335	1.36248	1.99607	0.523515	0.590632	0.481902	0.542308	0.473848	0.353037	1.75453	5.47532e-05					1.75177	0.000311203
Solyc05g014390	6358	SL3.0ch05	8239341	8245699	+	Solyc05g014390.3.1	ABC subfamily C transporter (AHRD V3.3 *** A0A077RXF4_WHEAT)	4.85805	4.82784	5.71153	5.71833	10.991	18.4647	4.15714	4.38146	2.95697	5.10881	3.54459	3.29686							1.73982	0.000894257
Solyc12g010025	2576	SL3.0ch12	3152336	3154912	-	Solyc12g010025.1.1	Leucine aminopeptidase (AHRD V3.3 *** U3PLK3_TOBAC)	0.0503215	1.05116	2.05759	0.911379	2.2887	3.03793	0.106234	0.149101	1.29159	0.8126	0.635542	0.702638							1.72165	0.000726947
Solyc01g104900	1167	SL3.0ch01	93111759	93112926	-	Solyc01g104900.3.1	NAC domain protein, (AHRD V3.3 *** A0A061E1M1_THECC)	0.172707	0.21794	0.21794	0.242613	0.291958	0.411208	0.111026	0.127475	0.127475	0.123362	0.09869	0.106914							1.72043	7.07941e-05
Solyc12g010020	482	SL3.0ch12	3151852	3152334	-	Solyc12g010020.2.1	Leucine aminopeptidase A1	0.676186	10.7195	26.8983	10.5008	27.4054	35.5296	0.984448	1.74019	15.9003	9.67543	7.98497	7.94519							1.70439	0.000724099
Solyc09g097960	3317	SL3.0ch09	72416433	72419750	+	Solyc09g097960.3.1	NAD(P)-linked oxidoreductase superfamily protein (AHRD V3.3 *** AT1G60710.1)	0.162124	0.089747	0.288059	1.78915	3.22221	5.96239	0.712186	0.46321	0.151991	1.43595	1.14789	1.31291	4.6159	1.68169e-16					1.69103	0.000951169
Solyc08g036410	191	SL3.0ch08	11759041	11759232	-	Solyc08g036410.1.1	LOW QUALITY:arabinogalactan protein 12 (AHRD V3.3 --* AT3G13520.1)	2.07626	1.47589	1.40085	1.3258	1.50091	0.800485	1.40085	0.900546	1.45088	0.350212	0.500303	0.450273							1.67652	0.000548235
Solyc01g007955	5186	SL3.0ch01	2073470	2078656	-	Solyc01g007955.1.1	alpha/beta-Hydrolases superfamily protein (AHRD V3.3 *** AT1G10740.4)	0.259266	0.3889	0.376862	0.362047	0.844468	1.09448	0.200932	0.316676	0.252785	0.284267	0.289823	0.251859							1.67032	0.000358493
Solyc07g021630	8127	SL3.0ch07	20368123	20376250	-	Solyc07g021630.3.1	SlBCAT2	0.666546	0.501091	0.3445	0.416591	0.7735	0.990955	0.220409	0.252909	0.196773	0.259409	0.271818	0.265318							1.65045	5.25495e-06
Solyc03g080190	5112	SL3.0ch03	53506807	53511919	-	Solyc03g080190.3.1	2-oxoglutarate Fe(II) dependent oxygenase superfamily protein	1.48512	1.21083	2.12576	7.02166	13.181	18.2714	2.2366	2.13703	1.94728	4.85833	5.26695	4.11343	3.26074	2.58053e-16					1.62976	4.564e-05
Solyc06g024310	955	SL3.0ch06	11433690	11434645	+	Solyc06g024310.1.1	LOW QUALITY:Elongation defective 1 family protein (AHRD V3.3 *-* B9GM49_POPTR)	0.0150719	0	0.0200959	0.34163	0.411965	0.386845	0.0100479	0.0703355	0.0251198	0.120575	0.160767	0.145695	5.28621	6.47085e-15					1.6188	1.52975e-07
Solyc07g056480	1023	SL3.0ch07	64430257	64431280	+	Solyc07g056480.3.1	glutathione S-transferase/peroxidase	2.19039	3.45209	5.92859	6.68843	9.34785	14.9716	3.4474	3.42395	3.34422	4.14157	3.76166	3.87422							1.59568	1.24037e-05
Solyc09g005730	1588	SL3.0ch09	503951	505539	+	Solyc09g005730.3.1	Plant protein 1589 of unknown function (AHRD V3.3 *** AT3G55240.1)	0.420141	0.565226	1.06093	1.1909	1.11232	0.553136	0.423164	0.426187	0.628701	0.344576	0.386893	0.359689							1.58029	1.40609e-05
Solyc11g021160	839	SL3.0ch11	13394948	13395787	+	Solyc11g021160.1.1	Ycf68 (AHRD V3.3 *-* A0A0F6NPP1_9POAL)	0.468856	0.365936	0.268734	0.354501	0.257299	0.274452	0.217275	0.194404	0.205839	0.10292	0.120073	0.120073							1.57581	0.0001877
Solyc11g032220	2891	SL3.0ch11	26134833	26137724	+	Solyc11g032220.2.1	12-oxophytodienoate reductase-like protein (AHRD V3.3 *** G7K3S4_MEDTR)	0.0182683	0.0381974	0.0149468	0.102967	0.187666	0.21922	0.0332152	0.061448	0.0215899	0.0647696	0.0730733	0.0647696	3.09377	4.01161e-08					1.52861	0.000501102
Solyc02g092410	3921	SL3.0ch02	54111071	54114992	-	Solyc02g092410.3.1	Adenylyl-sulfate kinase (AHRD V3.3 *** K4BD37_SOLLC)	0.0551074	0.0453105	0.0514335	0.0955194	0.104092	0.10899	0.0232675	0.0379628	0.0171445	0.0453105	0.0391875	0.0379628							1.52857	9.30653e-07
Solyc09g059240	3124	SL3.0ch09	54110208	54113332	+	Solyc09g059240.3.1	Cytochrome P450, putative (AHRD V3.3 *** B9SYM4_RICCO)	2.12865	2.38686	2.0057	5.52527	7.92288	9.2093	1.44625	2.29003	1.46623	2.56514	3.20604	3.43504	2.06162	7.96176e-19					1.50626	5.01869e-11
Solyc04g063210	3359	SL3.0ch04	55359681	55363040	-	Solyc04g063210.3.1	Caffeoyl-CoA O-methyltransferase (AHRD V3.3 *** CAMT_MESCR)	2.20991	2.66876	3.74799	5.13454	9.38426	12.8764	1.36797	1.96977	1.58811	4.15681	3.86663	2.99181	1.9244	3.13939e-06					1.50257	0.000333015
Solyc09g097865	5582	SL3.0ch09	72352100	72357682	+	Solyc09g097865.1.1	Kinesin-like protein (AHRD V3.3 *** A0A0D2U096_GOSRA)	0.0215069	0.0524767	0.0774247	0.018926	0.0206466	0.0232274	0.0541973	0.0954905	0.0739836	0.0524767	0.0653809	0.087748							-1.50086	9.74212e-05
Solyc08g081710	1947	SL3.0ch08	64816538	64818485	-	Solyc08g081710.3.1	membrane-associated kinase regulator (AHRD V3.3 *** AT1G64080.1)	0.0715013	0.160261	0.293402	0.0443801	0.0468456	0.061639	0.145468	0.24409	0.135606	0.123278	0.157796	0.2219							-1.50401	0.000837715
Solyc03g114380	5827	SL3.0ch03	65866549	65872376	+	Solyc03g114380.3.1	Kinesin-like protein (AHRD V3.3 *** M1C9W2_SOLTU)	0.0313162	0.0543912	0.06016	0.0131858	0.0247233	0.0173063	0.0486225	0.108782	0.0651047	0.0428537	0.0642806	0.0741699							-1.51085	0.000535422
Solyc02g092215	1322	SL3.0ch02	54007918	54009240	-	Solyc02g092215.1.1	Galactosyl transferase GMA12/MNN10 family protein (AHRD V3.3 *** AT2G22900.1)	3.17653	4.65044	8.02664	1.76797	1.60097	0.864016	4.98806	9.40616	6.50553	3.26729	4.90093	5.78673	-1.66614	0.000445094					-1.51086	1.37351e-05		cell wall
Solyc01g100530	11692	SL3.0ch01	90410580	90422272	-	Solyc01g100530.3.1	Protein EFR3 B (AHRD V3.3 *** A0A0B0PTG5_GOSAR)	0.65638	0.577105	0.571765	0.220163	0.174158	0.111724	1.03509	1.44543	0.941852	0.431289	0.588606	0.648576	-1.569	6.00587e-09					-1.51167	5.19234e-07
Solyc03g096290	1463	SL3.0ch03	59693233	59694696	+	Solyc03g096290.3.1	plasma membrane intrinsic protein 1.7	4.37642	5.00303	4.27472	2.31944	2.12916	1.43038	3.90401	7.45042	8.28043	4.65528	8.0311	6.73195							-1.51234	9.83004e-09
Solyc01g091530	2007	SL3.0ch01	85023730	85025737	-	Solyc01g091530.3.1	Fasciclin-like arabinogalactan protein (AHRD V3.3 *** E3WHD6_9ROSI)	1.45188	1.77	1.89438	0.55731	0.442499	0.334864	2.26273	4.3939	2.94202	1.2079	1.65279	1.53798	-1.68139	6.45162e-10					-1.51295	3.5931e-10
Solyc03g007030	2552	SL3.0ch03	1570963	1573515	-	Solyc03g007030.3.1	CDGSH iron-sulfur domain-containing protein	2.07317	1.92455	1.90198	0.583197	0.349918	0.206941	1.93772	2.90846	2.14466	1.01589	1.35076	1.40155	-2.10419	5.88324e-08					-1.51346	0.000685622
Solyc10g078680	3708	SL3.0ch10	60547688	60551396	-	Solyc10g078680.2.1	C2 calcium/lipid-binding and GRAM domain protein (AHRD V3.3 *** A0A072TGP1_MEDTR)	0.098415	0.145033	0.257692	0.038848	0.0647467	0.0414379	0.178701	0.265462	0.20719	0.137263	0.142443	0.195535							-1.51724	6.90286e-06
Solyc08g067520	17159	SL3.0ch08	56609333	56626492	+	Solyc08g067520.2.1	Non-specific lipid-transfer protein (AHRD V3.3 *-* K4CLX8_SOLLC)	0.0363857	0.0489807	0.0433829	0.00951626	0.00699725	0.00727714	0.0397444	0.0968419	0.0638149	0.0221113	0.0257499	0.0307879	-2.17502	6.25407e-11					-1.51739	6.17704e-06
Solyc02g090220	904	SL3.0ch02	52482018	52482922	+	Solyc02g090220.3.1	Zinc finger, Dof-type (AHRD V3.3 *** A0A124SC40_CYNCS)	0.153905	0.196362	0.307811	0.0742992	0.0902204	0.0955275	0.233512	0.451102	0.344961	0.233512	0.313118	0.313118							-1.51971	0.000263351
Solyc01g102960	569	SL3.0ch01	91487831	91488400	+	Solyc01g102960.3.1	Heat-shock protein, putative (AHRD V3.3 *** B9S5K5_RICCO)	1.62625	2.13182	1.49986	0.337046	0.362325	0.337046	1.90431	3.36204	2.84804	0.749928	1.08697	1.62625	-2.08195	3.51321e-13					-1.5236	8.97097e-05
Solyc03g043770	3851	SL3.0ch03	7351813	7355664	+	Solyc03g043770.3.1	Non-specific serine/threonine protein kinase (AHRD V3.3 *** A0A0V0IVW5_SOLCH)	0.15087	0.288025	0.422686	0.118452	0.100996	0.044887	0.27805	0.667071	0.476301	0.226929	0.294259	0.359096							-1.53106	0.000618253
Solyc09g059473	1517	SL3.0ch09	54768021	54769538	-	Solyc09g059473.1.1	S-norcoclaurine synthase 1 (AHRD V3.3 *** A0A061FEF4_THECC)	0.167691	0.221478	0.19933	0.0569515	0.0632795	0.0506236	0.155035	0.234134	0.174019	0.161363	0.164527	0.243626	-1.52708	0.000197044					-1.5348	0.000383645
Solyc06g072830	2319	SL3.0ch06	45057320	45059639	+	Solyc06g072830.3.1	WD40 repeat-containing protein (AHRD V3.3 *** A0A103YEC3_CYNCS)	0.18425	0.358148	0.602434	0.118003	0.134564	0.142845	0.308463	0.627277	0.445097	0.366429	0.385061	0.573451							-1.53779	4.45321e-08
Solyc11g011870	1054	SL3.0ch11	4812725	4813779	-	Solyc11g011870.2.1	Receptor-like protein kinase (AHRD V3.3 *** C6ZS18_SOYBN)	0.245836	0.254941	0.227626	0.0819454	0.100156	0.0728404	0.537198	0.801244	0.528093	0.264046	0.327782	0.273151							-1.56498	4.14801e-05
Solyc01g111310	3554	SL3.0ch01	97505714	97509268	-	Solyc01g111310.3.1	SlLAX2	0.583645	0.703887	0.624176	0.167528	0.186442	0.151315	1.02948	1.61043	1.14432	0.559326	0.528253	0.626878	-1.66138	2.56967e-18					-1.5678	2.91137e-20
Solyc11g010920	7743	SL3.0ch11	3970372	3978115	+	Solyc11g010920.2.1	Kinesin-like protein (AHRD V3.3 *** A0A061DHI4_THECC)	0.0638817	0.0948922	0.189784	0.0341116	0.0465158	0.0297701	0.0880699	0.17552	0.121561	0.0831082	0.125283	0.170558							-1.57012	9.48427e-06
Solyc04g077160	374	SL3.0ch04	62175509	62175883	-	Solyc04g077160.1.1	myb-like protein X (AHRD V3.3 *-* AT4G33740.5)	1.72905	2.12609	1.4857	0.922159	0.85812	0.550734	1.85713	2.4719	1.78028	2.3054	2.77929	2.93298							-1.58106	7.73117e-10
Solyc04g082840	2071	SL3.0ch04	66455415	66457486	-	Solyc04g082840.3.1	B2-type cyclin dependent kinase	0.259617	0.391743	0.975881	0.180805	0.178487	0.187759	0.438103	0.850709	0.62818	0.470556	0.642088	0.785805							-1.58206	7.15123e-11
Solyc11g045530	9688	SL3.0ch11	30527581	30537269	-	Solyc11g045530.2.1	LOB domain-containing protein, putative (AHRD V3.3 *** B9RI26_RICCO)	0.0148712	0.0401523	0.064442	0.0148712	0.0123927	0.0173498	0.0317253	0.0446137	0.0391609	0.0461008	0.0485794	0.0599806							-1.5869	1.0134e-06
Solyc02g087880	3437	SL3.0ch02	50789257	50792694	+	Solyc02g087880.3.1	Tubulin alpha chain (AHRD V3.3 *** TBA_PRUDU)	0.208154	0.377192	0.621668	0.12154	0.120143	0.143892	0.310136	0.625859	0.347855	0.29896	0.526672	0.533657							-1.59653	2.00433e-08
Solyc08g062450	476	SL3.0ch08	51172710	51173186	-	Solyc08g062450.1.1	Heat-shock protein, putative (AHRD V3.3 *** B9RQT7_RICCO)	1.60097	1.78221	1.67145	0.422898	0.312139	0.312139	1.68152	3.4738	2.82939	0.936417	1.30897	1.4298	-2.00639	7.48407e-13					-1.59892	5.11755e-07	ETI
Solyc03g096870	2500	SL3.0ch03	60673137	60675637	-	Solyc03g096870.3.1	cell division control 20-1	0.111383	0.232368	0.389841	0.0864178	0.0787363	0.0902586	0.228527	0.357194	0.261174	0.218925	0.282298	0.401363							-1.60564	1.30945e-06
Solyc07g065530	590	SL3.0ch07	67383320	67383910	+	Solyc07g065530.1.1	LOW QUALITY:Transducin family protein / WD-40 repeat family protein (AHRD V3.3 --* AT1G15750.4)	0.772042	1.66598	3.26696	0.528239	0.739535	0.593253	1.6091	2.885	2.02356	1.51158	2.36489	2.68996							-1.60911	4.10713e-09
Solyc08g006550	3008	SL3.0ch08	1162789	1165797	+	Solyc08g006550.3.1	Rop guanine nucleotide exchange factor, putative (AHRD V3.3 *** B9SE39_RICCO)	0.0606549	0.0941747	0.173984	0.0223465	0.0335198	0.0303275	0.0989633	0.221869	0.110137	0.0670396	0.130887	0.106944							-1.61058	0.000581015
Solyc01g096820	5764	SL3.0ch01	87692377	87698141	+	Solyc01g096820.3.1	Calcium/calmodulin dependent protein kinase (AHRD V3.3 *** Q9S792_TOBAC)	0.0783129	0.035824	0.0391564	0.0308253	0.0316584	0.0158292	0.0891434	0.100807	0.0824785	0.0883103	0.114137	0.0708148							-1.61214	0.000247242
Solyc09g015080	2649	SL3.0ch09	7923254	7925903	-	Solyc09g015080.3.1	Sec14p-like phosphatidylinositol transfer family protein (AHRD V3.3 *** AT1G72160.1)	0.728593	1.07658	1.6783	0.40417	0.295424	0.226552	1.75623	2.96874	1.9266	0.788403	1.21432	1.28863	-1.66318	0.000166078					-1.61299	1.06746e-07
Solyc07g042520	3581	SL3.0ch07	55938729	55942310	-	Solyc07g042520.3.1	Sucrose synthase (AHRD V3.3 *** M1B219_SOLTU)	0.087155	0.12738	0.217217	0.0388845	0.0254761	0.0402254	0.0549747	0.113972	0.219899	0.0858142	0.138107	0.151516							-1.62079	0.000122667
Solyc09g010160	842	SL3.0ch09	3542382	3543224	+	Solyc09g010160.2.1	NAC domain protein, (AHRD V3.3 *-* A0A061GU56_THECC)	3.62355	4.56362	4.49525	1.40726	1.41296	1.22494	4.44398	6.74573	5.53788	3.69762	4.43828	6.25575							-1.62108	7.08075e-14
Solyc10g076790	5375	SL3.0ch10	59843582	59848957	-	Solyc10g076790.2.1	SlLAX4	0.151878	0.167066	0.152771	0.0473501	0.0446699	0.0160812	0.108995	0.183147	0.176893	0.112568	0.128649	0.140264	-1.87274	2.60188e-05					-1.62525	0.000681212
Solyc03g119820	497	SL3.0ch03	69875651	69876148	-	Solyc03g119820.1.1	Oleosin family protein (AHRD V3.3 *** A0A061FVM3_THECC)	0.549731	0.646175	0.916218	0.212177	0.260399	0.192888	1.16697	2.16035	1.42737	0.704041	0.597953	1.07053							-1.63577	0.000166006
Solyc05g009210	878	SL3.0ch05	3352223	3353101	-	Solyc05g009210.1.1	LOW QUALITY:membrane-associated kinase regulator (AHRD V3.3 *** AT1G68330.1)	0.961675	1.16931	1.58458	0.262275	0.431661	0.393413	1.73211	3.08173	1.8851	0.87425	1.20756	1.84685	-1.5226	3.16432e-05					-1.64117	1.55396e-05
Solyc02g069680	4689	SL3.0ch02	40086620	40091309	+	Solyc02g069680.3.1	Vacuolar protein sorting-associated protein 2 homolog 2 (AHRD V3.3 *** VPS2B_ARATH)	0.169996	0.181261	0.311319	0.0757816	0.0716853	0.067589	0.210959	0.363547	0.281621	0.201743	0.246802	0.332824							-1.65103	8.09557e-11
Solyc02g083890	2267	SL3.0ch02	47695326	47697593	+	Solyc02g083890.3.1	Chalcone-flavanone isomerase family protein (AHRD V3.3 *** AT5G66230.1)	0.074119	0.171533	0.285888	0.074119	0.0465891	0.0529422	0.112237	0.298594	0.20118	0.148238	0.218122	0.275299							-1.66525	6.93048e-05
Solyc07g065880	8190	SL3.0ch07	67596619	67604809	-	Solyc07g065880.3.1	Kinesin motor family protein (AHRD V3.3 *** B9N5N8_POPTR)	0.0861956	0.164768	0.211091	0.0510137	0.0457364	0.0328364	0.144832	0.240996	0.162423	0.123137	0.147177	0.208159	-1.59208	0.000765692					-1.67597	2.45131e-08
Solyc08g075880	1605	SL3.0ch08	60087821	60089426	-	Solyc08g075880.3.1	Heavy metal transport/detoxification superfamily protein (AHRD V3.3 *** AT2G18196.1)	2.86201	2.66463	1.7495	0.625036	0.49644	0.406722	3.38537	4.62647	3.44817	1.61792	1.9409	2.07548	-1.97823	3.1927e-13					-1.67657	6.00165e-16
Solyc03g006970	2327	SL3.0ch03	1528438	1530765	-	Solyc03g006970.1.1	serine protease SBT2	0.231068	0.435315	0.371359	0.0845874	0.0742718	0.078398	0.420874	0.841747	0.542597	0.255825	0.344539	0.278519	-1.87602	3.24179e-06					-1.68441	2.67582e-10
Solyc07g018070	5021	SL3.0ch07	8980989	8986010	-	Solyc07g018070.3.1	Double Clp-N motif-containing P-loop nucleoside triphosphate hydrolases superfamily protein, putative (AHRD V3.3 *** A0A061GSB6_THECC)	0.526962	0.919076	1.973	0.285	0.300302	0.257265	1.08644	1.7779	1.40204	0.771794	1.00897	1.35805	-1.7832	0.000821663					-1.68592	1.58855e-15
Solyc01g106540	5322	SL3.0ch01	94272184	94277506	-	Solyc01g106540.3.1	neurofilament heavy protein (AHRD V3.3 *** AT4G17000.3)	0.0297757	0.046017	0.0812065	0.0162413	0.0198505	0.015339	0.0469193	0.0721835	0.0469193	0.0360918	0.0712812	0.0857179							-1.6902	0.000770131
Solyc09g072800	3362	SL3.0ch09	65923492	65926854	+	Solyc09g072800.3.1	Aspartyl/glutamyl-tRNA(Asn/Gln) amidotransferase subunit B, putative isoform 3 (AHRD V3.3 *-* A0A061DK46_THECC)	0.109969	0.157098	0.261354	0.0671237	0.0499857	0.0642673	0.148529	0.329906	0.202799	0.149957	0.278492	0.257069							-1.69488	1.48248e-06
Solyc09g065590	4210	SL3.0ch09	63980149	63984359	+	Solyc09g065590.3.1	auxin canalization protein (DUF828) (AHRD V3.3 *** AT3G22810.1)	0.188193	0.261189	0.477896	0.0695744	0.0798394	0.0752772	0.280579	0.380948	0.32392	0.205301	0.315936	0.321639	-1.79944	0.000108361					-1.69655	6.59534e-13
Solyc07g041770	626	SL3.0ch07	54265970	54266596	-	Solyc07g041770.1.1	LOW QUALITY:Membrane lipoprotein (AHRD V3.3 *** A0A061GT32_THECC)	0.260445	0.459609	1.00348	0.245125	0.176183	0.153203	0.589831	0.857936	0.582171	0.50557	0.628132	1.04178							-1.70374	0.000349464
Solyc02g084370	3383	SL3.0ch02	48037322	48040705	-	Solyc02g084370.1.1	Non-specific serine/threonine protein kinase (AHRD V3.3 *** K4BAV3_SOLLC)	0.0766422	0.119221	0.238442	0.0326439	0.0312246	0.028386	0.099351	0.177413	0.110705	0.0823194	0.126318	0.140511							-1.70795	5.96392e-06
Solyc06g043150	2608	SL3.0ch06	29769958	29772566	+	Solyc06g043150.3.1	cell cycle switch 52B	0.0736361	0.134386	0.277976	0.0404998	0.0423407	0.0460225	0.173045	0.242999	0.165681	0.119659	0.176727	0.191454							-1.7092	1.1623e-06
Solyc06g005130	1877	SL3.0ch06	157327	159204	-	Solyc06g005130.3.1	Dof zinc finger protein (AHRD V3.3 *** W9RMR9_9ROSA)	0.168792	0.209712	0.432211	0.0895111	0.0792813	0.0409194	0.17135	0.273648	0.253189	0.209712	0.268533	0.31201							-1.70983	2.13094e-05
Solyc12g006590	2980	SL3.0ch12	1077907	1080887	+	Solyc12g006590.2.1	Zinc finger protein-like protein (AHRD V3.3 *** Q3S345_GOSHI)	0.497853	0.412461	0.294845	0.130505	0.165951	0.0853923	0.588079	0.957038	0.948982	0.391515	0.484964	0.568745							-1.72259	8.0263e-10
Solyc01g098400	2715	SL3.0ch01	88796542	88799257	-	Solyc01g098400.3.1	Histidine-containing phosphotransfer protein, putative (AHRD V3.3 *** B9REZ5_RICCO)	2.44567	2.25645	2.10083	0.472157	0.463315	0.328918	1.70825	3.11058	2.29182	1.16006	1.57916	2.09553	-2.16342	9.03685e-41					-1.72396	1.57434e-11
Solyc10g076180	965	SL3.0ch10	59102199	59103164	+	Solyc10g076180.1.1	ovate family protein 20	0.646355	0.929756	1.14852	0.208822	0.348037	0.169047	1.3822	2.03353	1.45678	0.795513	1.01925	0.929756	-1.67142	0.000117901					-1.72774	2.44325e-08
Solyc08g076170	248	SL3.0ch08	60319958	60320206	+	Solyc08g076170.1.1	LOW QUALITY:50S ribosomal protein L22, chloroplastic (AHRD V3.3 -** RK22_CHLAT)	2.00604	2.31466	1.92888	0.732975	0.829419	0.385776	4.10851	7.52263	5.22727	1.7167	2.7583	2.97048							-1.72798	2.27933e-05
Solyc12g017250	3788	SL3.0ch12	6437382	6441170	+	Solyc12g017250.2.1	Photosystem II 10 kDa polypeptide family protein (AHRD V3.3 *** A9PH94_POPTR)	1.16619	1.02295	0.989991	0.243378	0.16859	0.133097	1.36013	2.08012	1.30055	0.560276	0.61098	0.92154	-2.27377	3.17522e-19					-1.72911	2.49979e-07
Solyc04g071615	911	SL3.0ch04	58671444	58672355	+	Solyc04g071615.1.1	ASR4 (AHRD V3.3 *** Q2QJT5_SOLLC)	204.719	180.815	147.574	50.4938	50.2936	24.2779	200.343	308.45	191.458	115.533	177.544	187.077	-1.83044	1.51384e-09					-1.73526	1.39249e-07
Solyc04g079560	5202	SL3.0ch04	64069041	64074243	+	Solyc04g079560.3.1	Amino acid transporter family protein (AHRD V3.3 *** B9MVJ1_POPTR)	0.388627	0.53817	0.79387	0.141235	0.181852	0.124619	0.518785	0.930489	0.676635	0.446782	0.587094	0.683097	-1.70052	2.69143e-06					-1.73633	2.18215e-18
Solyc11g065190	2320	SL3.0ch11	50812199	50814519	-	Solyc11g065190.2.1	Ubiquitin-conjugating enzyme (AHRD V3.3 *** G7K9A0_MEDTR)	0.167616	0.331093	0.608383	0.120021	0.142784	0.0807038	0.306261	0.506986	0.386964	0.364202	0.424212	0.527679							-1.73873	4.51633e-10
Solyc03g114240	2930	SL3.0ch03	65758628	65761558	-	Solyc03g114240.3.1	Polygalacturonase non-catalytic protein (AHRD V3.3 *** G7K1D9_MEDTR)	0.0458825	0.0884876	0.142563	0.0311345	0.0163866	0.0196639	0.0294959	0.13437	0.0950423	0.0802943	0.0884876	0.0901263							-1.7405	0.000261601		cell wall
Solyc09g042710	3295	SL3.0ch09	25249464	25252759	-	Solyc09g042710.3.1	weak chloroplast movement under blue light protein (DUF827) (AHRD V3.3 *** AT2G38370.2)	0.100546	0.196721	0.345355	0.0437158	0.0612022	0.0859745	0.196721	0.364299	0.225865	0.177778	0.273952	0.303096							-1.76579	3.6658e-06
Solyc08g082120	1604	SL3.0ch08	65126705	65128309	+	Solyc08g082120.2.1	Methanol inducible protein (AHRD V3.3 *** D1MAX5_NICBE)	76.0267	56.3093	46.7932	31.4568	21.3243	17.2546	124.765	153.66	121.309	80.3478	92.2458	104.078							-1.77362	1.73814e-11
Solyc04g008850	1439	SL3.0ch04	2469941	2471380	-	Solyc04g008850.1.1	Eukaryotic aspartyl protease family protein (AHRD V3.3 *** AT3G20015.1)	0.106731	0.193451	0.460279	0.0800485	0.0700425	0.0400243	0.320194	0.637053	0.597029	0.180109	0.233475	0.350212							-1.79586	0.000302715
Solyc03g112930	2809	SL3.0ch03	64706030	64708839	-	Solyc03g112930.3.1	Dof zinc finger protein (AHRD V3.3 *** A0A0B6VJP1_TOBAC)	0.249546	0.333298	0.540114	0.104262	0.100844	0.0717873	0.386284	0.591391	0.440979	0.261511	0.449525	0.403376	-1.7739	5.34355e-05					-1.79731	7.98901e-10
Solyc03g123540	524	SL3.0ch03	71869261	71869785	-	Solyc03g123540.3.1	Heat-shock protein, putative (AHRD V3.3 *** B9ST51_RICCO)	0.777614	0.80506	0.905692	0.091484	0.146374	0.128078	0.667833	1.39056	0.905692	0.420827	0.429975	0.612943	-2.50621	7.2968e-11					-1.79987	0.000131243
Solyc02g067100	4033	SL3.0ch02	37897327	37901360	+	Solyc02g067100.3.1	TPX2 (targeting protein for Xklp2) protein family (AHRD V3.3 *** AT5G15510.1)	0.0178591	0.0535774	0.0702459	0.0166685	0.0166685	0.0119061	0.0476243	0.0821519	0.0595304	0.0440525	0.066674	0.0714365							-1.80077	0.000138003
Solyc12g019754	2781	SL3.0ch12	11447294	11450075	-	Solyc12g019754.1.1	LOW QUALITY:Retrovirus-related Pol polyprotein from transposon TNT 1-94 (AHRD V3.3 *** A0A151RVI7_CAJCA)	0.165737	0.122576	0.150199	0.0466135	0.0776891	0.0258964	0.416068	0.531739	0.336653	0.174369	0.198539	0.224435							-1.80555	5.15109e-05
Solyc06g005330	1230	SL3.0ch06	351604	352834	-	Solyc06g005330.3.1	R2R3MYB transcription factor 59	2.04836	1.76354	2.12249	0.401868	0.331639	0.210688	1.22121	1.54505	1.06515	1.16269	1.35777	1.27193	-2.38892	3.49201e-19					-1.80704	4.0135e-11
Solyc11g066350	3724	SL3.0ch11	52388104	52391828	+	Solyc11g066350.2.1	Shugoshin-1, putative (AHRD V3.3 *** B9SCJ5_RICCO)	0.0618899	0.10315	0.152146	0.0399705	0.0193406	0.0309449	0.0799411	0.168908	0.119912	0.0902561	0.114754	0.16504							-1.81181	0.000170987
Solyc01g087500	12253	SL3.0ch01	82315373	82327626	-	Solyc01g087500.3.1	DNA topoisomerase 2 (AHRD V3.3 *** K4AYE0_SOLLC)	0.0615356	0.106217	0.265348	0.0305718	0.0376269	0.0454658	0.11484	0.206948	0.146588	0.109353	0.154427	0.200677							-1.81385	5.78584e-10
Solyc08g066050	3071	SL3.0ch08	54566004	54569075	+	Solyc08g066050.3.1	Protein kinase (AHRD V3.3 *** A0A059LJJ8_9CHLO)	0.0375227	0.0875531	0.173543	0.0328324	0.0359593	0.0281421	0.0984972	0.146964	0.117259	0.109441	0.137583	0.145401							-1.81455	4.11373e-08
Solyc02g092050	6648	SL3.0ch02	53895704	53902352	-	Solyc02g092050.3.1	AP2-like ethylene-responsive transcription factor (AHRD V3.3 *** A0A072VCJ1_MEDTR)	0.0816257	0.111964	0.200814	0.026727	0.0173364	0.0317834	0.130023	0.18131	0.15675	0.0837927	0.114131	0.112687	-2.11822	8.63102e-05					-1.81653	1.52975e-07
Solyc10g006110	11514	SL3.0ch10	840429	851943	-	Solyc10g006110.3.1	EH domain-containing protein 1 (AHRD V3.3 *** EHD1_ARATH)	0.0262773	0.0229405	0.0316996	0.00709071	0.00583941	0.00458811	0.0275286	0.0508863	0.0342022	0.0183524	0.0254431	0.0275286	-1.94464	8.23015e-06					-1.81729	3.71124e-05
Solyc05g005720	4347	SL3.0ch05	532237	536584	+	Solyc05g005720.3.1	Potassium transporter family protein (AHRD V3.3 *** AT1G60160.1)	0.0817423	0.104939	0.114881	0.0519174	0.0375573	0.0397665	0.237494	0.336911	0.251855	0.143601	0.181159	0.203251							-1.8206	5.10562e-11
Solyc09g014490	4803	SL3.0ch09	6111473	6116276	-	Solyc09g014490.3.1	ATP binding protein, putative (AHRD V3.3 *** B9SLM8_RICCO)	0.0259941	0.0519882	0.111975	0.00999773	0.0179959	0.0249943	0.083981	0.119973	0.0929789	0.0509884	0.0739832	0.0939787							-1.83136	0.000520789
Solyc10g080950	2617	SL3.0ch10	62262618	62265235	+	Solyc10g080950.2.1	cyclinB1_2	0.038526	0.113744	0.210976	0.0366915	0.0440297	0.0568718	0.119247	0.203638	0.155939	0.132089	0.188961	0.249502							-1.83536	6.13005e-06
Solyc12g007020	3328	SL3.0ch12	1459015	1462343	+	Solyc12g007020.2.1	DUF936 family protein (AHRD V3.3 *** A0A072UQI4_MEDTR)	0.0158702	0.0533817	0.118305	0.0331832	0.0201985	0.0187557	0.0706947	0.139947	0.0605955	0.0735802	0.0880077	0.139947							-1.84709	0.00038116
Solyc03g031760	3610	SL3.0ch03	4255981	4259591	-	Solyc03g031760.3.1	Homeobox-leucine zipper family protein (AHRD V3.3 *** B9GU68_POPTR)	0.526711	0.372422	0.373752	0.127687	0.0718242	0.0359121	0.740853	0.85923	0.68233	0.255375	0.388383	0.33917	-2.15953	1.06851e-05					-1.84903	0.000591472
Solyc06g072845	1125	SL3.0ch06	45070179	45071304	+	Solyc06g072845.1.1	Hydrogen peroxide-induced 1 (AHRD V3.3 *** B8Y3H9_TOBAC)	0.848827	1.26258	0.891482	0.396688	0.298582	0.166353	1.71045	2.62326	2.70857	1.19006	1.1858	1.1986	-1.5466	0.000306985					-1.85876	2.66907e-07
Solyc01g094610	1964	SL3.0ch01	85906590	85908554	+	Solyc01g094610.3.1	Rop guanine nucleotide exchange factor, putative (AHRD V3.3 *** B9RDS3_RICCO)	0.105102	0.163763	0.290863	0.0391077	0.0415519	0.0439961	0.185761	0.215092	0.227313	0.131988	0.166208	0.224869							-1.859	6.51235e-06
Solyc06g005310	1576	SL3.0ch06	330897	332473	-	Solyc06g005310.3.1	MYB transcription factor	6.64855	5.04351	4.78768	1.32484	1.09032	0.688306	3.20093	3.19788	2.24156	3.91969	4.52576	4.6415	-2.13815	1.59359e-15					-1.87603	5.36941e-13
Solyc03g044350	4486	SL3.0ch03	8876327	8880813	+	Solyc03g044350.2.1	Transcription elongation factor-related family protein (AHRD V3.3 *-* B9H8S4_POPTR)	0.0117745	0.00856325	0.0246193	0.00963365	0.0160561	0.0149857	0.0149857	0.0256897	0.0331826	0.0588723	0.0449571	0.0674356							-1.88279	0.000165602
Solyc04g054730	5279	SL3.0ch04	53038301	53043580	-	Solyc04g054730.3.1	Sulfate transporter (AHRD V3.3 *** A7YGJ3_POPCN)	0.642208	1.11704	1.42996	0.349303	0.383869	0.480291	2.00576	2.7362	3.05276	1.98939	1.44724	1.6701							-1.88528	1.31275e-13
Solyc08g081940	5431	SL3.0ch08	64970921	64976352	+	Solyc08g081940.3.1	LRR receptor-like kinase (AHRD V3.3 *** A0A072TUR7_MEDTR)	0.239615	0.248457	0.275867	0.0583564	0.0389043	0.042441	0.239615	0.389043	0.295319	0.156501	0.218395	0.224584	-2.18496	1.68169e-16					-1.88723	6.59446e-12
Solyc05g055680	743	SL3.0ch05	66074593	66075336	-	Solyc05g055680.3.1	LOW QUALITY:transmembrane protein (AHRD V3.3 *** AT5G16250.1)	0.342143	0.438976	0.92314	0.167844	0.161388	0.18721	0.380876	0.936051	0.768208	0.509987	0.755297	0.955418							-1.88764	2.15613e-07
Solyc10g008210	8164	SL3.0ch10	2314292	2322456	+	Solyc10g008210.3.1	Targeting protein for Xklp2 (AHRD V3.3 *** A0A0B2QW97_GLYSO)	0.032941	0.0470585	0.0870583	0.0141176	0.0123529	0.0188234	0.0347057	0.0717643	0.0652937	0.0476468	0.0617643	0.0864701							-1.89418	2.1421e-06
Solyc06g072810	4792	SL3.0ch06	45042180	45046972	-	Solyc06g072810.3.1	aspartic/glutamic acid-rich protein (AHRD V3.3 *-* AT5G17160.1)	0.0390807	0.0972006	0.196405	0.0250517	0.044091	0.0450931	0.0811675	0.17436	0.131271	0.110227	0.172356	0.210434							-1.89647	8.08002e-07
Solyc04g082430	3549	SL3.0ch04	66171883	66175432	-	Solyc04g082430.3.1	cyclinB2_4	0.0622349	0.143411	0.244881	0.0487056	0.0338233	0.0378821	0.113646	0.257057	0.173175	0.150176	0.166411	0.208352							-1.91616	7.56112e-10
Solyc01g107730	1954	SL3.0ch01	95073210	95075164	-	Solyc01g107730.3.1	D-type cyclin-2	0.157231	0.238303	0.319375	0.0589616	0.0466779	0.0589616	0.171971	0.356226	0.226019	0.203909	0.223563	0.292351	-1.86348	0.000125455					-1.92059	2.85673e-08
Solyc07g049370	2677	SL3.0ch07	59771013	59773690	+	Solyc07g049370.2.1	Glucan endo-1,3-beta-glucosidase, putative (AHRD V3.3 *** B9SH66_RICCO)	0.199075	0.347933	0.643856	0.111195	0.0699453	0.08788	0.355107	0.672551	0.534454	0.338966	0.471683	0.380216							-1.93461	1.54137e-11		cell wall
Solyc08g042100	2270	SL3.0ch08	23888053	23890323	-	Solyc08g042100.3.1	U-box domain-containing 12 (AHRD V3.3 *** A0A0B0MP20_GOSAR)	0.0317233	0.0655615	0.09517	0.0169191	0.0169191	0.0169191	0.0824807	0.152272	0.0803658	0.0782509	0.076136	0.0676764							-1.93534	0.000559846
Solyc06g060520	902	SL3.0ch06	38659456	38660358	-	Solyc06g060520.1.1	LOW QUALITY:transmembrane protein, putative (DUF1191) (AHRD V3.3 *** AT3G08600.1)	0.632942	0.680811	0.691449	0.159565	0.117014	0.0744637	0.904203	1.35099	1.11696	0.393594	0.526565	0.654217	-2.25292	6.87136e-10					-1.95435	4.17109e-06
Solyc05g007300	2033	SL3.0ch05	1952872	1954905	-	Solyc05g007300.3.1	HVA22-like protein (AHRD V3.3 *** K4BWQ6_SOLLC)	0.311693	0.613942	1.13343	0.191266	0.17946	0.162931	0.545463	1.05078	0.722562	0.595051	0.864241	0.944525							-1.95948	1.32924e-18
Solyc02g088830	722	SL3.0ch02	51427480	51428202	+	Solyc02g088830.3.1	hydroxyproline-rich glycoprotein family protein (AHRD V3.3 *-* AT3G02120.1)	0.186005	0.265721	0.445083	0.0863594	0.126218	0.0664303	0.199291	0.511513	0.352081	0.265721	0.411868	0.577944							-1.96126	0.000232345
Solyc02g069560	5031	SL3.0ch02	39974734	39979765	-	Solyc02g069560.3.1	Protein CHUP1, chloroplastic-like protein (AHRD V3.3 *** A0A0B0NZW9_GOSAR)	0.0324521	0.0439058	0.124082	0.018135	0.0219529	0.0200439	0.0687221	0.1174	0.0677676	0.0610863	0.0868571	0.124082							-1.96398	2.13469e-06
Solyc06g008980	3646	SL3.0ch06	2919158	2922804	+	Solyc06g008980.3.1	F-box/WD repeat-containing 10 (AHRD V3.3 *** A0A0B0NKC4_GOSAR)	0.0237051	0.0539949	0.0777	0.025022	0.0158034	0.0105356	0.0381915	0.105356	0.0829678	0.0618966	0.0856017	0.0842847							-1.9654	6.74721e-05
Solyc09g075550	4976	SL3.0ch09	67665941	67670917	+	Solyc09g075550.3.1	Cellulose synthase (AHRD V3.3 *** A0A103XPU9_CYNCS)	0.112908	0.21906	0.435225	0.0636914	0.0685165	0.0714116	0.194934	0.391799	0.298192	0.24608	0.313632	0.358988							-1.96583	1.72914e-22		cell wall
Solyc05g006830	2301	SL3.0ch05	1452279	1454580	-	Solyc05g006830.3.1	Thioredoxin family protein (AHRD V3.3 *** B9IJS4_POPTR)	10.3423	7.79273	8.20376	2.67478	2.35347	2.06346	10.4383	12.2013	13.2424	9.09465	11.4398	11.7319	-1.62017	3.76678e-26					-1.97885	1.11677e-46
Solyc07g018290	4768	SL3.0ch07	10014430	10019198	-	Solyc07g018290.3.1	AP2-like ethylene-responsive transcription factor (AHRD V3.3 *** G7JVD9_MEDTR)	0.0322275	0.04532	0.072512	0.0100711	0.00805689	0.0151067	0.0805689	0.138981	0.110782	0.0402844	0.0443129	0.0674764							-1.97892	0.000363911
Solyc11g066010	3217	SL3.0ch11	51940835	51944052	+	Solyc11g066010.2.1	ATP synthase subunit epsilon (AHRD V3.3 *** W9SG58_9ROSA)	0.0238802	0.0358203	0.0835808	0.0149251	0.0179102	0.0119401	0.111939	0.156714	0.0910434	0.0716407	0.055223	0.0746257							-1.98081	0.000137087
Solyc08g006790	1181	SL3.0ch08	1346806	1347987	-	Solyc08g006790.3.1	Early nodulin-like protein (AHRD V3.3 *** G7J9U0_MEDTR)	0.296627	0.499795	0.92645	0.211296	0.138155	0.130028	0.536366	0.983337	0.524176	0.487605	0.881753	0.841119							-1.9831	7.60182e-08
Solyc03g112540	4491	SL3.0ch03	64415706	64420197	+	Solyc03g112540.3.1	NAD(P)-binding Rossmann-fold superfamily protein (AHRD V3.3 *** AT5G50130.1)	0.0117614	0.0181766	0.044907	0.0128306	0.0224535	0.00962293	0.0374225	0.0502531	0.0534607	0.0566684	0.0577376	0.0887448							-1.98427	0.0001058
Solyc02g065570	152	SL3.0ch02	37299465	37299617	+	Solyc02g065570.1.1	LOW QUALITY:Rotundifolia-like protein (AHRD V3.3 *** A0A072V006_MEDTR)	3.39029	3.01359	2.29159	1.19288	1.19288	0.408091	4.26925	5.55631	4.04951	4.01812	4.01812	4.67735							-1.99679	1.24442e-05
Solyc12g042010	383	SL3.0ch12	57052146	57052529	+	Solyc12g042010.1.1	LOW QUALITY:Transcription factor, putative (AHRD V3.3 *** B9TBR8_RICCO)	1.12568	1.00061	1.12568	0.525318	0.287674	0.425258	2.81421	3.98992	2.67662	1.62599	1.8136	2.36393							-2.01384	1.15629e-08	ETI
Solyc03g032190	3743	SL3.0ch03	4716715	4720458	+	Solyc03g032190.3.1	cyclinB2_7	0.0615758	0.129566	0.128283	0.0218081	0.0346364	0.0320707	0.0987778	0.180879	0.129566	0.111606	0.120586	0.183445							-2.02736	1.30692e-07
Solyc03g034060	4731	SL3.0ch03	5797174	5801905	-	Solyc03g034060.3.1	Kinase family protein (AHRD V3.3 *** U5GFC9_POPTR)	0.0497343	0.0213147	0.0162398	0.0121798	0.0172548	0.0101499	0.0517643	0.0385695	0.0385695	0.0507493	0.072064	0.0629291							-2.03003	1.8323e-06
Solyc06g074540	1777	SL3.0ch06	46263736	46265513	+	Solyc06g074540.3.1	Phytosulfokine 3, putative (AHRD V3.3 *** A0A061ESV9_THECC)	0.0864416	0.170182	0.14587	0.054026	0.0243117	0.0513247	0.267429	0.437611	0.286338	0.143169	0.213403	0.264727							-2.03298	9.521e-05
Solyc08g076850	2114	SL3.0ch08	60867619	60869733	+	Solyc08g076850.3.1	Tetraspanin family protein (AHRD V3.3 *** AT5G46700.1)	0.0113544	0.0749391	0.147607	0.0158962	0.038605	0.0204379	0.0681264	0.122628	0.131711	0.0681264	0.140795	0.149878							-2.05124	0.000997175
Solyc03g114800	950	SL3.0ch03	66171281	66172231	-	Solyc03g114800.1.1	Sulfotransferase (AHRD V3.3 *** K4BKY2_SOLLC)	0.12626	0.363627	0.858565	0.12626	0.0505038	0.0707053	0.247469	0.717154	0.439383	0.277771	0.505038	0.419182							-2.05419	0.000139076
Solyc06g069300	872	SL3.0ch06	43178945	43179817	-	Solyc06g069300.1.1	MIZU-KUSSEI-like protein (Protein of unknown function, DUF617) (AHRD V3.3 *** AT5G23100.1)	0.368608	0.74822	1.16084	0.165049	0.181553	0.126537	0.561165	1.11683	0.698705	0.61068	0.78123	0.902265	-2.03081	0.000457115					-2.07335	7.56563e-13
Solyc08g080400	2039	SL3.0ch08	63805069	63807108	-	Solyc08g080400.1.1	GRAS family transcription factor (AHRD V3.3 *** A0A061G628_THECC)	0.214248	0.29665	0.37199	0.0588592	0.0659223	0.0423786	0.221311	0.376699	0.294296	0.230728	0.33432	0.244854	-2.15332	2.63535e-07					-2.07622	6.83997e-10
Solyc06g066540	578	SL3.0ch06	41914250	41914828	-	Solyc06g066540.1.1	Ethylene-responsive transcription factor TINY (AHRD V3.3 *** TINY_ARATH)	0.165904	0.43135	0.547482	0.24056	0.132723	0.0746567	0.970537	1.70051	1.09496	0.514301	0.647024	1.05349							-2.0876	0.000732524
Solyc07g007980	3600	SL3.0ch07	2672410	2676010	+	Solyc07g007980.3.1	Protein kinase (AHRD V3.3 *** C6ZRY2_SOYBN)	0.224074	0.240079	0.302766	0.132043	0.122707	0.108036	0.345447	0.672221	0.46682	0.606866	0.609534	0.572188							-2.10695	3.21698e-31
Solyc03g118780	1727	SL3.0ch03	69093659	69095386	+	Solyc03g118780.3.1	Pathogenesis-related thaumatin family protein (AHRD V3.3 *** G7LDC8_MEDTR)	0.380786	0.986709	1.53148	0.100061	0.20568	0.214019	0.644835	1.45922	0.914443	0.586467	0.903325	1.1229	-2.24649	0.00042509					-2.11704	5.76434e-08
Solyc03g096250	3268	SL3.0ch03	59662319	59665587	+	Solyc03g096250.3.1	Protein yippee-like (AHRD V3.3 *** K4BJ47_SOLLC)	0.728738	0.791915	0.737553	0.462807	0.499538	0.3629	0.954999	1.13865	1.02552	2.09806	2.46096	2.03488							-2.1206	1.24239e-41
Solyc01g009040	3015	SL3.0ch01	2976051	2979066	+	Solyc01g009040.3.1	cyclinB1_4	0.0971411	0.195875	0.38538	0.0716615	0.0477743	0.0573292	0.17358	0.34716	0.261166	0.222947	0.351938	0.323273							-2.12836	2.19833e-12
Solyc03g007130	4392	SL3.0ch03	1720829	1725221	+	Solyc03g007130.3.1	65-kDa microtubule-associated 3-like protein (AHRD V3.3 *** A0A0B0NAV0_GOSAR)	0.0513856	0.0710652	0.154157	0.0251461	0.0251461	0.0262394	0.0830916	0.16509	0.129011	0.0874648	0.13557	0.166183							-2.13025	5.18369e-09		microtubuli, microfilaments, trafficking
Solyc02g078040	6032	SL3.0ch02	43420458	43426490	-	Solyc02g078040.3.1	Pollen Ole e 1 allergen and extensin family protein (AHRD V3.3 *** AT2G34700.1)	0.405218	1.07395	1.73631	0.234055	0.22291	0.277045	1.67262	4.01238	1.9433	0.903581	1.14639	1.72118	-1.88954	0.000811513					-2.14096	3.31494e-16
Solyc06g069880	1412	SL3.0ch06	43624650	43626062	+	Solyc06g069880.1.1	LOW QUALITY:Phytochrome kinase substrate-related family protein (AHRD V3.3 *** B9N4C0_POPTR)	0.370501	0.203945	0.14956	0.0713809	0.0271927	0.0305918	0.329712	0.591441	0.322913	0.234537	0.248133	0.173354	-2.18998	0.000925675					-2.14343	0.000381591
Solyc07g065210	5953	SL3.0ch07	67196553	67202506	-	Solyc07g065210.3.1	Kinesin related protein (AHRD V3.3 *** Q8GZU1_SOLLC)	0.0943804	0.165367	0.303308	0.0500135	0.0338801	0.0379135	0.0992204	0.260554	0.196827	0.162141	0.216994	0.252488	-1.96044	0.000535689					-2.15924	5.04728e-15
Solyc07g053700	3546	SL3.0ch07	62259138	62262684	-	Solyc07g053700.3.1	Reticulon-like protein (AHRD V3.3 *** K4CFR5_SOLLC)	0.0758283	0.131345	0.228839	0.0487468	0.0379142	0.0324979	0.0961395	0.235609	0.154365	0.128637	0.211236	0.281648							-2.16142	9.28864e-08
Solyc05g010680	3408	SL3.0ch05	4897444	4900852	-	Solyc05g010680.2.1	alpha/beta-Hydrolases superfamily protein (AHRD V3.3 *** AT3G30380.2)	0.0619912	0.131027	0.273325	0.0338134	0.0338134	0.0239512	0.160614	0.271916	0.209925	0.123982	0.138071	0.216969							-2.18026	2.24882e-08
Solyc08g080890	18696	SL3.0ch08	64170636	64189332	+	Solyc08g080890.3.1	heavy metal atpase 5 (AHRD V3.3 *** AT1G63440.1)	0.0326239	0.0231193	0.0534313	0.00744956	0.00565139	0.00642204	0.0333946	0.0457249	0.0403304	0.0262019	0.0375047	0.041101	-2.21938	3.61524e-06					-2.21098	2.74882e-12
Solyc10g079410	4309	SL3.0ch10	61076715	61081024	+	Solyc10g079410.2.1	Triacylglycerol lipase SDP1 (AHRD V3.3 *** W9RS42_9ROSA)	0.301993	0.220644	0.0980641	0.0334309	0.0289735	0.0267448	0.266333	0.44686	0.281934	0.156011	0.127038	0.190556	-2.51359	4.38177e-07					-2.21194	2.86666e-11
Solyc01g060415	5279	SL3.0ch01	70829321	70834600	+	Solyc01g060415.1.1	DUF4378 domain protein (AHRD V3.3 *** G7IMV9_MEDTR)	0.0218314	0.0391146	0.0845967	0.0100061	0.0236507	0.00909642	0.060946	0.0909642	0.0718617	0.0518496	0.0836871	0.0918739							-2.21376	1.99846e-05
Solyc04g077450	3495	SL3.0ch04	62451180	62454675	+	Solyc04g077450.3.1	DNA binding protein (AHRD V3.3 *** AT3G12210.2)	0.0714392	0.0769345	0.0796822	0.0370934	0.0398411	0.0425887	0.081056	0.108533	0.0783083	0.168981	0.25828	0.215691							-2.21897	4.92815e-15
Solyc04g077490	7088	SL3.0ch04	62512499	62519587	-	Solyc04g077490.3.1	AP2-like ethylene-responsive transcription factor (AHRD V3.3 *** A0A072VCJ1_MEDTR)	0.0914647	0.158539	0.266264	0.0365859	0.0392959	0.0304882	0.227645	0.40651	0.277782	0.149731	0.210708	0.21816	-2.03935	5.41743e-05					-2.23667	2.19718e-24
Solyc03g121760	3280	SL3.0ch03	71314268	71317548	-	Solyc03g121760.3.1	SUN-like protein 11	0.0380603	0.0439157	0.114181	0.0146386	0.00731928	0.0234217	0.0717289	0.0702651	0.0717289	0.0863675	0.0585542	0.10247							-2.23809	0.000732524
Solyc06g074000	1385	SL3.0ch06	45883266	45884651	-	Solyc06g074000.1.1	LOW QUALITY:Eukaryotic aspartyl protease family protein (AHRD V3.3 *** AT3G52500.1)	0.0831673	0.1698	0.242571	0.0277224	0.0589102	0.034653	0.221779	0.550983	0.384649	0.1698	0.232175	0.259898							-2.24779	1.16954e-06
Solyc02g082820	5283	SL3.0ch02	47024618	47029901	+	Solyc02g082820.3.1	cyclin B2	0.0136343	0.0327223	0.0672626	0.00908954	0.00818058	0.0127254	0.0345402	0.0618089	0.0518104	0.0427208	0.058173	0.0645357							-2.25121	7.91409e-07
Solyc02g070210	1893	SL3.0ch02	40542869	40544762	-	Solyc02g070210.3.1	Sec14p-like phosphatidylinositol transfer family protein (AHRD V3.3 *** A0A061G966_THECC)	0.547745	0.846976	1.5418	0.174974	0.152151	0.210476	0.753149	1.68634	1.28822	0.677074	1.04984	1.35668	-2.19749	8.36122e-06					-2.29503	2.54053e-13
Solyc01g106750	4472	SL3.0ch01	94385026	94389498	+	Solyc01g106750.2.1	Transmembrane protein, putative (AHRD V3.3 *** G7JJ78_MEDTR)	0.0386552	0.0730154	0.196497	0.00966381	0.0193276	0.0246964	0.0450978	0.130998	0.092343	0.0708679	0.115966	0.123482							-2.31636	9.26835e-07
Solyc12g005480	4873	SL3.0ch12	286368	291241	-	Solyc12g005480.2.1	targeting protein for XKLP2 (AHRD V3.3 *** AT1G03780.2)	0.02365	0.0315333	0.101498	0.0157666	0.00788332	0.00886873	0.0413874	0.0916436	0.0472999	0.0492707	0.0610957	0.0778478							-2.31913	2.92541e-06
Solyc06g035760	2416	SL3.0ch06	24998266	25000682	+	Solyc06g035760.3.1	Cytochrome P450 (AHRD V3.3 *** R4R2I7_9SOLA)	0.105318	0.232495	0.552424	0.0238457	0.0337813	0.00993569	0.105318	0.663704	0.107305	0.0933955	0.0933955	0.200701	-3.50307	1.76401e-05					-2.32164	0.000661967
Solyc06g072130	2110	SL3.0ch06	44593288	44595398	-	Solyc06g072130.3.1	tonoplast intrinsic protein 3.1	14.0015	13.3508	11.8856	1.33098	1.12167	0.748535	12.6682	18.2447	12.9731	5.03271	6.38871	8.08373	-3.35093	1.67288e-52					-2.39809	2.21295e-20
Solyc06g075640	4691	SL3.0ch06	47150481	47155172	+	Solyc06g075640.2.1	Tetratricopeptide repeat (TPR)-like superfamily protein (AHRD V3.3 *-* AT4G20900.2)	0.00614183	0.02252	0.0337801	0.00511819	0.00409455	0.00716547	0.0122837	0.0429928	0.0276382	0.0235437	0.0429928	0.036851							-2.44009	0.0002749
Solyc00g005000	1460	SL3.0ch00	16480	17940	+	Solyc00g005000.3.1	Eukaryotic aspartyl protease family protein (AHRD V3.3 *** AT3G20015.1)	0.220257	0.131497	0.193957	0.0493112	0.0525986	0.0197245	0.397777	0.486537	0.335316	0.243269	0.322167	0.200532	-1.90157	0.000526409					-2.46377	1.32625e-06
Solyc09g092710	844	SL3.0ch09	72139167	72140011	+	Solyc09g092710.3.1	Glycine-rich protein (AHRD V3.3 *** D2K2T8_TOBAC)	1.1652	0.852588	0.545656	0.0966266	0.142098	0.125046	1.07426	1.58581	1.15952	0.545656	1.04016	0.73891	-2.54041	6.81642e-10					-2.46562	5.37827e-11
Solyc09g008380	6666	SL3.0ch09	1843221	1849887	+	Solyc09g008380.3.1	Pectate lyase (AHRD V3.3 *** K4CQM6_SOLLC)	0.0914909	0.178659	0.291042	0.0172896	0.039622	0.0280956	0.151284	0.294644	0.177939	0.108781	0.2154	0.224045	-2.49412	1.78151e-05					-2.47897	1.76832e-09		cell wall remodelling
Solyc12g005700	2045	SL3.0ch12	374971	377016	+	Solyc12g005700.2.1	transmembrane protein, putative (DUF1218) (AHRD V3.3 *** AT4G21310.1)	0.150238	0.262916	0.441323	0.0610341	0.0680765	0.0610341	0.389679	0.692502	0.375594	0.279348	0.478883	0.478883	-1.92595	0.000628814					-2.48775	3.44616e-15
Solyc02g085590	2965	SL3.0ch02	49055517	49058482	-	Solyc02g085590.3.1	BAC19.13 (AHRD V3.3 *** Q9FYW3_SOLLC)	0.113353	0.153836	0.242898	0.0113353	0.0194319	0.0291478	0.106875	0.216989	0.123069	0.0874434	0.161932	0.147358	-2.83625	1.27407e-06					-2.50845	9.70112e-07
Solyc03g058910	2081	SL3.0ch03	28825338	28827419	+	Solyc03g058910.3.1	Pectate lyase (AHRD V3.3 *** M1A3P9_SOLTU)	0.0230687	0.0299894	0.0415237	0.0115344	0.0138412	0.0115344	0.0668993	0.0968887	0.0692062	0.0645925	0.0761268	0.103809							-2.5225	5.59865e-05		cell wall remodelling
Solyc00g084650	6927	SL3.0ch00	14205230	14212157	-	Solyc00g084650.2.1	Pentatricopeptide repeat-containing protein (AHRD V3.3 *-* A0A172CPR6_POPTO)	0.0117854	0.0110922	0.0249574	0.00138652	0.00277304	0.00554609	0.00901239	0.0214911	0.018718	0.0201046	0.0270372	0.0180248							-2.54297	0.000901988
Solyc09g042670	3423	SL3.0ch09	24988930	24992353	+	Solyc09g042670.3.1	Methyltransferase MT-A70 family protein isoform 1 (AHRD V3.3 --* A0A061FJR2_THECC)	0.0294571	0.0168326	0.0308598	0.00420816	0.00981904	0.00420816	0.0420816	0.0673305	0.0533033	0.0392761	0.0476925	0.0392761							-2.60064	0.000210994
Solyc07g054690	1421	SL3.0ch07	63056228	63057649	-	Solyc07g054690.1.1	LOW QUALITY:BnaA01g17000D protein (AHRD V3.3 *** A0A078DPQ5_BRANA)	0.0472861	0.0641739	0.185767	0.0135103	0.023643	0.0303982	0.101327	0.23643	0.138481	0.138481	0.141858	0.195899							-2.61461	3.71682e-06
Solyc00g099580	2444	SL3.0ch00	14778387	14780831	-	Solyc00g099580.2.1	Homeobox-leucine zipper family protein (AHRD V3.3 *-* B9GU68_POPTR)	0.1434	0.110005	0.104112	0.0235726	0.015715	0.00589314	0.239654	0.20626	0.200367	0.0648246	0.129649	0.133578	-2.71443	1.36651e-06					-2.64097	8.636e-05
Solyc02g085880	2078	SL3.0ch02	49305404	49307482	+	Solyc02g085880.2.1	Cytochrome P450, putative (AHRD V3.3 *** B9RSK4_RICCO)	0.0485143	0.170955	0.330359	0.0138612	0.00924081	0.0323428	0.0623755	0.0762367	0.0716163	0.122441	0.145543	0.166335							-2.75236	2.37626e-06
Solyc05g012280	1881	SL3.0ch05	5564101	5565982	-	Solyc05g012280.3.1	Wall-associated receptor kinase-like 20 (AHRD V3.3 *** A0A0B0NFE1_GOSAR)	0.0382804	0.0561446	0.170986	0.0153122	0.0229682	0.00765608	0.0791128	0.165882	0.142913	0.0663527	0.145465	0.155674							-2.78721	5.87237e-05		cell wall
Solyc07g008010	2254	SL3.0ch07	2709068	2711322	-	Solyc07g008010.3.1	R2R3MYB transcription factor 82	0.0298185	0.0149093	0.00851958	0.0106495	0.00425979	0.00638968	0.019169	0.0149093	0.0106495	0.0468577	0.0575071	0.0660267							-2.78954	0.000312936
Solyc06g072410	3605	SL3.0ch06	44817254	44820859	-	Solyc06g072410.2.1	DUF674 family protein (AHRD V3.3 *-* A0A072TP22_MEDTR)	0.0119873	0.0106554	0.0492811	0.00799153	0.00532769	0.00266384	0.0426215	0.0639323	0.0386257	0.0439534	0.0359619	0.0546088							-2.87669	7.52029e-05
Solyc12g096980	2325	SL3.0ch12	66653309	66655634	+	Solyc12g096980.2.1	auxin-regulated IAA11	0.0144542	0.0289083	0.105309	0.0144542	0.00825952	0.00412976	0.140412	0.315927	0.103244	0.0764006	0.0619464	0.101179							-2.95856	3.75327e-05
Solyc04g015540	362	SL3.0ch04	5775204	5775566	-	Solyc04g015540.1.1	LOW QUALITY:Transmembrane protein, putative (AHRD V3.3 *** A0A072UCS3_MEDTR)	0.132312	0.277854	0.34401	0.0661558	0.0264623	0.0264623	0.145543	0.542478	0.238161	0.34401	0.410166	0.410166							-3.08393	6.22067e-05
Solyc12g096850	4768	SL3.0ch12	66588028	66592796	-	Solyc12g096850.2.1	WAT1-related protein (AHRD V3.3 *** K4DHF8_SOLLC)	0.00503555	0.0100711	0.0302133	0.00201422	0.00302133	0.00302133	0.0171209	0.0292062	0.0261849	0.0211493	0.0302133	0.0292062							-3.11594	0.000100255
Solyc07g032490	3234	SL3.0ch07	39531442	39534676	-	Solyc07g032490.3.1	Major facilitator superfamily protein (AHRD V3.3 *** AT2G26690.1)	0.109866	0.095019	0.090565	0.013362	0.013362	0.0103927	0.146982	0.218247	0.187069	0.0846263	0.176676	0.146982	-2.72544	6.822e-10					-3.24218	5.38845e-11
Solyc03g053060	2207	SL3.0ch03	23905631	23907838	+	Solyc03g053060.2.1	Cell differentiation, Rcd1-like protein (AHRD V3.3 --* Q8RWV5_ARATH)	0.00217523	0	0.00217523	0.00217523	0.0065257	0.0065257	0.0413294	0.0348037	0.0348037	0.0543808	0.0478551	0.065257							-3.26477	0.000168673
Solyc06g051140	7291	SL3.0ch06	34367799	34375090	-	Solyc06g051140.3.1	Ubiquitin-conjugating enzyme E2 (AHRD V3.3 *-* A0A072VRU4_MEDTR)	0.0836492	0.0605963	0.0487405	0.0316154	0.0131731	0.0072452	0.202866	0.196279	0.151491	0.195621	0.204183	0.189693							-3.29903	4.79106e-10
Solyc10g045240	5229	SL3.0ch10	32254704	32259933	+	Solyc10g045240.2.1	Beta-glucosidase (AHRD V3.3 *** L0ASF2_POPTO)	0.400396	0.350805	0.480291	0.0339785	0.0495903	0.0266318	0.925685	1.45006	0.843953	0.371927	0.544575	0.522535	-3.22828	1.77348e-30					-3.50501	1.67613e-46		cell wall
Solyc12g040860	2054	SL3.0ch12	56344873	56346927	-	Solyc12g040860.2.1	Glucan endo-1,3-beta-glucosidase, putative (AHRD V3.3 *** A0A061FDC8_THECC)	0.0280462	0.123871	0.196323	0	0.025709	0.0116859	0.0958245	0.196323	0.140231	0.0794642	0.222032	0.186975							-3.50786	0.000420277		cell wall
Solyc10g080060	800	SL3.0ch10	61589777	61590577	+	Solyc10g080060.1.1	MIZU-KUSSEI-like protein (Protein of unknown function, DUF617) (AHRD V3.3 *-* AT2G41660.1)	0.365765	0.227853	0.245842	0.0359769	0.00599614	0.0119923	0.0779499	0.161896	0.161896	0.317796	0.23385	0.251838	-3.67477	1.56469e-06					-3.7029	2.67066e-06
Solyc04g026020	3599	SL3.0ch04	19746616	19750215	-	Solyc04g026020.3.1	Sieve element occlusion c (AHRD V3.3 *** E2FKK0_9SOLN)	0.00400243	0.0133414	0.0613705	0.00133414	0.00400243	0.00400243	0.0106731	0.0720437	0.0880534	0.018678	0.0787144	0.0480291							-3.73054	0.000290538
Solyc03g006880	1957	SL3.0ch03	1408547	1410504	+	Solyc03g006880.3.1	gibberellin 20-oxidase-1	0.0392475	0.100572	0.142272	0.0073589	0.0073589	0.00981187	0.191332	0.529841	0.345869	0.0637772	0.11529	0.208502	-3.28089	0.000301654					-3.75191	4.07117e-06
Solyc10g052815	2819	SL3.0ch10	53554062	53556881	-	Solyc10g052815.1.1	Seven transmembrane MLO family protein (AHRD V3.3 --* AT1G61560.3)	0.0204379	0.00170316	0.0085158	0	0.00340632	0.00170316	0.0289537	0.0442822	0.0204379	0.0289537	0.03236	0.0459853							-4.19334	0.000693273
Solyc12g044650	850	SL3.0ch12	60720868	60721718	-	Solyc12g044650.2.1	pleiotropic drug resistance 13 (AHRD V3.3 --* AT4G15215.9)	0	0	0	0	0	0	0	0.00564384	0	0.0451508	0.0903015	0.0903015							-5.95975	0.000673755
Solyc02g014545	2976	SL3.0ch02	17614568	17617544	+	Solyc02g014545.1.1	RNA-binding KH domain-containing protein (AHRD V3.3 --* AT5G08420.1)	0	0.00484002	0.00161334	0	0	0	0.0080667	0.0306535	0.0080667	0.0161334	0.0290401	0.0242001							-6.07009	0.000347749
Solyc07g008500	31064	SL3.0ch07	3407837	3438901	+	Solyc07g008500.2.1	Histone-lysine N-methyltransferase (AHRD V3.3 *-* A0A0K9P7Y1_ZOSMR)	0	0	0	0	0	0	0.000154608	0	0.000154608	0.00216452	0.00123687	0.00324678							-6.08636	0.000713957
Solyc04g018300	296	SL3.0ch04	11497984	11498280	-	Solyc04g018300.1.1	LOW QUALITY:Allene oxide cyclase 4, chloroplastic (AHRD V3.3 --* AOC4_ARATH)	0	0	0	0	0	0	0.0646857	0.161714	0.0970285	0.210228	0.291086	0.242571							-6.17617	0.000174703
Solyc03g042528	3133	SL3.0ch03	6931977	6935110	+	Solyc03g042528.1.1	E3 ubiquitin-protein ligase (AHRD V3.3 *** K4BFX6_SOLLC)	0	0	0	0	0	0	0.00306504	0.00153252	0	0.0168577	0.0321829	0.0245203							-6.2281	0.0001877
Solyc12g044653	31372	SL3.0ch12	60721723	60753095	-	Solyc12g044653.1.1	F-box family protein (AHRD V3.3 *-* B9GFH4_POPTR)	0	0	0	0	0	0	0.00122472	0.00229636	0.00137782	0.00290872	0.00535817	0.00780762							-7.34722	1.8323e-06
Solyc06g061215	1198	SL3.0ch06	39327343	39328541	-	Solyc06g061215.1.1	Proteinase inhibitor II (AHRD V3.3 *-* B3F0C1_TOBAC)	0	0	0.00400576	0.100144	15.5904	23.4457	0	0.0160231	0.00801153	0.564813	1.1136	0.0160231	13.4164	1.085e-07								defense
Solyc04g083140	1761	SL3.0ch04	54592891	54594652	+	Solyc04g083140.2.1	Cytochrome P450 (AHRD V3.3 *** Q9AVQ2_SOLTU)	0	0	0	0.155372	2.15341	5.12183	0	0.00272583	0.016355	0.665102	0.149921	0.016355	12.5514	2.62525e-07
Solyc07g052370	2068	SL3.0ch07	61011322	61013390	+	Solyc07g052370.3.1	Cytochrome P450 (AHRD V3.3 *** Q9M7M3_CAPAN)	0	0	0.00232137	0.194995	2.64868	6.55322	0	0.00232137	0.0232137	0.450346	0.185709	0.0162496	12.1611	1.02733e-08
Solyc11g006910	1697	SL3.0ch11	1430930	1432627	-	Solyc11g006910.2.1	Ferredoxin family protein (AHRD V3.3 *** B9MYW6_POPTR)	0	0	0	0.0763714	0.4158	0.916457	0.0254571	0.0113143	0.0226286	0.280028	0.0537428	0.0480857	10.0971	4.16591e-10
Solyc02g036220	413	SL3.0ch02	30839236	30839649	-	Solyc02g036220.1.1	Stigma-specific Stig1 family protein, putative (AHRD V3.3 *** A0A061GGS8_THECC)	0	0	0	0.0348037	1.65898	4.03723	0	0	0	0.0812087	0.162417	0	10.0876	0.000596239								pollen tube guidance
Solyc07g052260	620	SL3.0ch07	60883787	60884407	-	Solyc07g052260.3.1	low-molecular-weight cysteine-rich 59 (AHRD V3.3 --* AT4G30070.1)	0	0	0	0.0464049	1.13692	2.28158	0	0	0	0.533657	0.286164	0.0154683	9.94098	0.000171016
Solyc02g036240	413	SL3.0ch02	30870326	30870739	-	Solyc02g036240.1.1	Stigma-specific Stig1 family protein, putative (AHRD V3.3 *** A0A061GGS8_THECC)	0	0	0	0.0812087	1.36895	3.58478	0	0	0	0.0348037	0.0580062	0	9.90294	0.000160879								pollen tube guidance
Solyc11g069560	4742	SL3.0ch11	54470060	54474802	-	Solyc11g069560.2.1	Glycosyl transferase, family 2 (AHRD V3.3 *** A0A124SHF0_CYNCS)	0	0	0	0.00405053	0.116453	0.279486	0	0	0	0.00708842	0.00506316	0	9.76457	0.000442684
Solyc08g074682	1775	SL3.0ch08	58956657	58958432	-	Solyc08g074682.1.1	polyphenol oxidase precursor	0	0	0.00270434	0.0324521	0.53546	0.849163	0.00270434	0	0.00540868	0.0567912	0.0108174	0	9.19806	8.11629e-08
Solyc03g044180	266	SL3.0ch03	8430700	8430966	+	Solyc03g044180.1.1	Transmembrane protein, putative (AHRD V3.3 *-* A0A072UNU4_MEDTR)	0	0.0179884	0	0.269827	3.112	5.63038	0.0179884	0.0179884	0.107931	0.539653	0.179884	0.0179884	9.13766	5.96471e-08
Solyc10g080510	2012	SL3.0ch10	61887834	61889846	-	Solyc10g080510.1.1	clade XII lectin receptor kinase	0	0	0	0.0572627	0.207577	0.345962	0.00954379	0.00715784	0.00954379	0.08828	0.0524908	0.0190876	9.12982	4.1048e-09
Solyc12g019620	12321	SL3.0ch12	10930014	10942335	+	Solyc12g019620.2.1	Drug resistance transporter-like ABC domain protein (AHRD V3.3 *** G7JBP0_MEDTR)	0.000389783	0	0	0.000389783	0.0635347	0.10719	0.000389783	0	0	0.00311827	0.00389783	0	8.94415	0.000904876
Solyc04g011750	1320	SL3.0ch04	4202802	4204122	+	Solyc04g011750.3.1	Protein TIC 214 (AHRD V3.3 --* TI214_VITVI)	0	0	0	0.00727163	0.221785	0.418119	0	0.00363582	0.00363582	0.0145433	0.0145433	0	8.6073	1.83175e-05
Solyc07g009235	448	SL3.0ch07	4277125	4277573	+	Solyc07g009235.1.1	Defensin-like protein (AHRD V3.3 -** H6SWQ0_DATGL)	0	0	0	0.128363	0.663208	0.909237	0	0	0	0.0748784	0.0320907	0	8.43627	2.63256e-07								defense
Solyc09g008560	4362	SL3.0ch09	2048929	2053291	+	Solyc09g008560.3.1	2-oxoglutarate (2OG) and Fe(II)-dependent oxygenase superfamily protein (AHRD V3.3 *** AT2G36690.2)	0	0	0	0.00110083	0.057243	0.10678	0	0.00330248	0.00440331	0.00550414	0.00220166	0.00220166	8.35994	8.27364e-05
Solyc05g041340	1392	SL3.0ch05	52086374	52087766	+	Solyc05g041340.2.1	Ankyrin repeat-containing-like protein (AHRD V3.3 *-* A0A061GL73_THECC)	0.00689578	0	0	0.0344789	0.341341	1.20331	0	0.00344789	0.00344789	0.0413747	0.0344789	0.00344789	8.18334	0.000255744
Solyc03g093930	1190	SL3.0ch03	57040043	57041233	-	Solyc03g093930.3.1	MYB family protein (AHRD V3.3 *-* A0A067JDM6_JATCU)	0	0	0	0.0645227	0.229862	0.229862	0.00403267	0.012098	0.00403267	0.0564574	0.036294	0.0161307	8.1381	1.21752e-07
Solyc03g119370	1351	SL3.0ch03	69483518	69484869	-	Solyc03g119370.2.1	R2R3MYB transcription factor 62	0.0213147	0.0497343	0.0106573	0.923637	5.5134	11.9114	0.0248671	0.0746014	0.113678	1.34993	0.575497	0.223804	8.08076	1.49274e-11
Solyc05g051350	9143	SL3.0ch05	62470383	62479526	+	Solyc05g051350.2.1	Rhamnogalacturonate lyase family protein (AHRD V3.3 *** AT1G09910.1)	0.00105051	0.00262626	0.00315152	0.0199596	0.56097	0.95491	0.000525253	0.00367677	0.0141818	0.0288889	0.0178586	0.000525253	8.06218	5.52699e-08								cell wall remodelling
Solyc03g112040	1502	SL3.0ch03	64066348	64067850	+	Solyc03g112040.1.1	Cytochrome P450 (AHRD V3.3 *** A0A103XWH5_CYNCS)	0	0	0	0.0063911	0.092671	0.281208	0	0.0063911	0.0191733	0.0575199	0.00958665	0	8.03977	9.64277e-05
Solyc10g076670	3085	SL3.0ch10	59725334	59728419	+	Solyc10g076670.2.1	2-oxoglutarate (2OG) and Fe(II)-dependent oxygenase superfamily protein (AHRD V3.3 *** A0A061FM72_THECC)	0	0.00311271	0.00311271	0.0124508	0.58519	0.79841	0	0	0.00155636	0.00778178	0.0233453	0	8.03937	3.17097e-05
Solyc02g092890	272	SL3.0ch02	54476406	54476678	+	Solyc02g092890.1.1	LOW QUALITY:Transmembrane protein, putative (AHRD V3.3 -** A0A072UNU4_MEDTR)	0	0.105559	0.0175931	0.598165	9.18359	17.4699	0	0.0703723	0.351862	1.79449	0.879654	0.193524	8.02702	2.23734e-05
Solyc09g089910	431	SL3.0ch09	69994534	69994965	+	Solyc09g089910.1.1	Ethylene-responsive transcription factor (AHRD V3.3 *** W9R427_9ROSA)	0	0	0	0.0555893	0.322418	0.911664	0	0.0889428	0.0555893	0.0667071	0.0222357	0	8.00128	2.11259e-05
Solyc12g005380	5371	SL3.0ch12	224265	229636	+	Solyc12g005380.2.1	Diacylglycerol kinase (AHRD V3.3 *** K4DB76_SOLLC)	0	0	0.000894064	0.00268219	0.0545379	0.141262	0	0	0	0.00447032	0.00536438	0.00536438	7.97352	3.24109e-05
Solyc11g044840	6447	SL3.0ch11	32478921	32485368	+	Solyc11g044840.2.1	Aspartate aminotransferase, putative (AHRD V3.3 *** B9T7N8_RICCO)	0.0134076	0.00744868	0.0201114	0.242082	2.26366	5.03159	0.0260704	0.0729971	0.0201114	0.603343	0.221226	0.0588446	7.80027	7.7717e-11
Solyc07g056610	4127	SL3.0ch07	64557840	64561967	+	Solyc07g056610.2.1	carboxyl-terminal peptidase (DUF239) (AHRD V3.3 *** AT2G44210.1)	0	0	0	0.00814447	0.0488668	0.0593383	0.0011635	0.0011635	0.00349049	0.0279239	0.0232699	0.00814447	7.76329	6.60738e-06
Solyc08g023510	2193	SL3.0ch08	27544108	27546301	-	Solyc08g023510.2.1	Serine incorporator 4 (AHRD V3.3 *** A0A1D1XYQ2_9ARAE)	0	0.0153238	0.00218911	0.166373	0.980722	1.96582	0.0131347	0.0218911	0.0350258	0.455335	0.0853754	0.0240802	7.71371	6.69771e-06
Solyc01g009320	2615	SL3.0ch01	3434595	3437210	-	Solyc01g009320.2.1	U-box domain-containing family protein (AHRD V3.3 *** B9IIL0_POPTR)	0	0	0	0.00183598	0.0660951	0.102815	0.00367195	0.00917988	0.00367195	0.0128518	0.0257037	0.00183598	7.66454	0.000339929
Solyc08g075180	791	SL3.0ch08	59440332	59441123	-	Solyc08g075180.1.1	LOW QUALITY:HXXXD-type acyl-transferase family protein (AHRD V3.3 *** AT3G26040.1)	0	0	0	0.115221	0.21225	0.230443	0	0.00606428	0	0.103093	0.0121286	0	7.6451	1.77356e-07
Solyc07g064660	875	SL3.0ch07	66841412	66842287	-	Solyc07g064660.1.1	LOW QUALITY:Geranylgeranyl diphosphate synthase (AHRD V3.3 *** A0A1B0RS86_9ROSI)	0	0.00548278	0	0.0164483	0.318001	0.630519	0	0.0109656	0	0.0274139	0.0109656	0.0109656	7.63084	5.69012e-05
Solyc03g113120	4349	SL3.0ch03	64872973	64877322	-	Solyc03g113120.3.1	WRKY transcription factor 73	0	0.00110412	0	0.00993706	0.0585182	0.120349	0.00331235	0.00441647	0.00220824	0.0242906	0.0276029	0	7.59098	9.72702e-06								stress/defense
Solyc07g005380	1575	SL3.0ch07	290986	292561	+	Solyc07g005380.3.1	Pathogenesis-related (PR)-10-related norcoclaurine synthase-like protein (AHRD V3.3 *** C3SBS5_ESCCA)	0	0.00304753	0.00609507	0.0335229	0.344371	1.08492	0.0182852	0.045713	0.0579031	0.286468	0.0518081	0.00304753	7.58953	3.25307e-07								defense
Solyc03g025490	2500	SL3.0ch03	2915899	2918399	+	Solyc03g025490.3.1	2-oxoglutarate (2OG) and Fe(II)-dependent oxygenase superfamily protein (AHRD V3.3 *** AT4G23340.1)	0	0	0	0.0230448	0.0288059	0.113303	0.0019204	0.0019204	0.00384079	0.0172836	0.0115224	0.0153632	7.57686	1.4018e-05
Solyc08g066930	394	SL3.0ch08	55862416	55862810	-	Solyc08g066930.2.1	Bark storage protein A (AHRD V3.3 --* A0A0B2QEI9_GLYSO)	0	0	0	0.0121593	0.316141	0.705238	0	0	0	0.0851149	0.0121593	0	7.5459	0.000515132
Solyc12g006280	4365	SL3.0ch12	796415	800780	+	Solyc12g006280.2.1	Homeodomain-like superfamily protein (AHRD V3.3 *-* AT2G40260.1)	0.00220014	0.00550036	0	0.00550036	0.387225	0.779951	0.00220014	0.00330021	0.00880057	0.0110007	0.0506033	0.00330021	7.52081	0.000414564
Solyc01g086755	431	SL3.0ch01	81598220	81598651	+	Solyc01g086755.1.1	LOW QUALITY:Polyprotein, putative (AHRD V3.3 *-* Q0KIN7_SOLDE)	0	0	0	0.0333536	0.344653	0.555893	0	0	0	0.0555893	0.0889428	0.0111179	7.51952	9.76274e-05
Solyc04g025530	4617	SL3.0ch04	22280472	22285089	+	Solyc04g025530.3.1	glutamate decarboxylase (AHRD V3.3 *** AT5G17330.1)	0.0582423	0.0561622	0.0530421	0.791472	8.86531	15.6755	0.0426417	0.109204	0.202808	1.95528	1.56006	0.283931	7.51415	7.95894e-12
Solyc10g084110	3720	SL3.0ch10	63892479	63896199	+	Solyc10g084110.2.1	Kinase family protein (AHRD V3.3 *** B9NAB5_POPTR)	0	0	0	0.00258152	0.0387228	0.0645379	0	0.00129076	0	0.00774455	0.00129076	0	7.48548	0.000207683
Solyc02g083730	1596	SL3.0ch02	47582654	47584250	-	Solyc02g083730.3.1	Rhodanese-related sulfurtransferase (AHRD V3.3 *** G7JXI1_MEDTR)	0	0	0	0.0541343	0.102254	0.0781939	0.00902238	0.0120298	0.00601492	0.0421044	0.0270671	0.00601492	7.39965	4.51935e-07
Solyc06g074995	5971	SL3.0ch06	46635281	46641252	-	Solyc06g074995.1.1	High affinity nitrate transporter protein (AHRD V3.3 *-* Q84MZ9_TOBAC)	0	0	0	0.00723815	0.0233229	0.0305611	0.00321695	0.000804238	0	0.00402119	0.00160848	0	7.37135	7.48923e-06
Solyc12g096840	1049	SL3.0ch12	66580476	66581525	-	Solyc12g096840.2.1	Tyramine N-feruloyltransferase 4/11, putative (AHRD V3.3 *** B9T0B8_RICCO)	0	0	0	0.0045742	0.114355	0.178394	0	0	0	0.0045742	0.0091484	0	7.14795	0.000963581
Solyc03g113160	869	SL3.0ch03	64897418	64898287	-	Solyc03g113160.1.1	LOW QUALITY:F-box family protein (AHRD V3.3 *** B9H429_POPTR)	0	0	0	0.00552059	0.176659	0.176659	0	0	0.0110412	0.0552059	0.0386441	0.0220824	7.13316	0.000900367
Solyc09g061890	4887	SL3.0ch09	60851839	60856726	+	Solyc09g061890.3.1	Pectate lyase (AHRD V3.3 *** M1BAL5_SOLTU)	0.00589555	0.0186693	0.02653	0.260387	1.47192	4.23596	0.0176867	0.0157215	0.0697641	0.40188	0.273161	0.121841	7.12495	1.29232e-08								cell wall remodelling
Solyc10g075175	1376	SL3.0ch10	58952603	58953979	+	Solyc10g075175.1.1	Aspartate aminotransferase (AHRD V3.3 *** B9HDA1_POPTR)	0	0	0	0.0104639	0.0802229	0.129054	0	0.00348795	0	0.0139518	0.0139518	0	7.10466	0.000237063
Solyc05g054380	2215	SL3.0ch05	65152840	65155055	-	Solyc05g054380.2.1	Major allergen d 1 (AHRD V3.3 *** Q8L6K9_MALDO)	0.00650214	0.0281759	0.0693561	0.429141	4.11802	7.1025	0	0.0238412	0.119206	0.648046	0.351115	0.045515	7.04199	4.44615e-07
Solyc12g100170	1120	SL3.0ch12	67975774	67976894	+	Solyc12g100170.1.1	LOW QUALITY:2-oxoglutarate-dependent dioxygenase-related family protein (AHRD V3.3 *** B9GL08_POPTR)	0	0	0.00428449	0.0128535	0.0942588	0.364182	0	0.00428449	0.00856898	0.0128535	0.017138	0	6.97005	0.000372378
Solyc09g075330	2059	SL3.0ch09	67468479	67470538	-	Solyc09g075330.3.1	Pectinesterase (AHRD V3.3 *** K4CVB0_SOLLC)	0	0.00233151	0	0.0512932	0.0839344	0.111913	0	0.0256466	0.0419672	0.0582878	0.0209836	0.0303096	6.89276	2.55097e-06								cell wall remodelling
Solyc12g008740	2472	SL3.0ch12	2099015	2101487	-	Solyc12g008740.1.1	1-aminocyclopropane- 1-carboxylate synthase	0	0	0.00194214	0.0097107	0.0563221	0.137892	0	0	0	0.00776856	0.00776856	0	6.89194	0.000152672
Solyc03g005520	635	SL3.0ch03	397156	397791	+	Solyc03g005520.1.1	Ethylene-responsive transcription factor (AHRD V3.3 *** F2Y9E9_COFAR)	0	0	0	0.060414	0.135931	0.203897	0	0	0.0151035	0.0226552	0.0830692	0.0226552	6.85592	4.16906e-05
Solyc05g041590	2260	SL3.0ch05	53190899	53193159	+	Solyc05g041590.3.1	Ankyrin repeat-containing-like protein (AHRD V3.3 *** A0A061GL73_THECC)	0.00212424	0.00212424	0.00212424	0.0106212	0.142324	0.446091	0.0127455	0.0191182	0.0106212	0.0297394	0.00849697	0.0106212	6.84292	6.51881e-06
Solyc12g005940	2747	SL3.0ch12	563513	566260	-	Solyc12g005940.2.1	1-aminocyclopropane-1-carboxylate oxidase 1 (AHRD V3.3 *** ACCO1_SOLLC)	0.124093	0.103119	0.0664158	0.847675	7.43158	18.4024	0.134579	0.235951	0.209734	1.56601	0.863406	0.256924	6.79901	5.62168e-09
Solyc01g006580	2348	SL3.0ch01	1182697	1185045	-	Solyc01g006580.3.1	2-oxoglutarate-dependent dioxygenase-related family protein (AHRD V3.3 *** B9GL08_POPTR)	0.0143126	0.00204466	0.00408932	0.0408932	0.648158	1.10616	0	0.00817865	0.00408932	0.0102233	0.0429379	0.00204466	6.76699	7.72044e-06
Solyc08g074705	2794	SL3.0ch08	58977897	58980691	-	Solyc08g074705.1.1	tubulin-tyrosine ligase (AHRD V3.3 --* AT3G18535.3)	0.00171839	0.00171839	0	0.00859197	0.122006	0.178713	0	0	0	0.00859197	0.0137472	0.00343679	6.76661	3.60253e-05
Solyc10g075170	3109	SL3.0ch10	58949229	58952338	+	Solyc10g075170.2.1	Aspartate aminotransferase (AHRD V3.3 *-* A0A067JJ16_JATCU)	0	0	0	0.00617738	0.0154434	0.0478747	0.00154434	0	0	0.00308869	0.0108104	0.00154434	6.637	0.000712859
Solyc01g005160	1280	SL3.0ch01	137971	139251	+	Solyc01g005160.3.1	Avr9/Cf-9 rapidly elicited protein 1	0.00749869	0.00749869	0.00749869	0.097483	0.667384	1.04607	0.0149974	0.0149974	0.0599895	0.134976	0.0749869	0.0299948	6.60025	3.82735e-10
Solyc05g016690	4169	SL3.0ch05	17851766	17855935	-	Solyc05g016690.3.1	Nudix hydrolase (AHRD V3.3 *** A0A061GGI6_THECC)	0.00115178	0	0.00115178	0.00345533	0.0737138	0.102508	0	0.00345533	0.0115178	0.0115178	0.00460711	0.00575889	6.55833	0.000123888
Solyc10g074440	1302	SL3.0ch10	57974219	57975521	-	Solyc10g074440.2.1	Chitinase (AHRD V3.3 *** B9VRK7_CAPAN)	0.00737208	0.0110581	0.0110581	0.165872	0.674546	1.44124	0.0221162	0.117953	0.136384	0.383348	0.173244	0.0552906	6.54682	6.51409e-12								defense
Solyc07g064870	5619	SL3.0ch07	66977413	66983032	-	Solyc07g064870.3.1	Endoglucanase (AHRD V3.3 *** M1C0J8_SOLTU)	0	0	0.00256383	0.0145284	0.0512766	0.13161	0	0.00683689	0.0119645	0.0264929	0.019656	0.0136738	6.5312	5.18225e-06								cell wall
Solyc07g056707	947	SL3.0ch07	64678221	64679168	-	Solyc07g056707.1.1	NEP-interacting protein, putative (DUF239) (AHRD V3.3 *-* AT4G10220.1)	0	0	0	0.0202655	0.0455973	0.141858	0	0	0	0.0303982	0.0101327	0	6.50272	0.000948286
Solyc11g005840	2484	SL3.0ch11	672566	675050	-	Solyc11g005840.2.1	Cysteine desulfurase (AHRD V3.3 *** A0A0K9Q199_ZOSMR)	0.00773105	0.0270587	0.0231931	0.29378	1.46697	2.55124	0.0212604	0.048319	0.152688	0.616551	0.587559	0.0927725	6.46471	9.07036e-10
Solyc05g008170	188	SL3.0ch05	2569407	2569595	-	Solyc05g008170.1.1	LOW QUALITY:heparan-alpha-glucosaminide N-acetyltransferase-like protein (DUF1624) (AHRD V3.3 --* AT5G47900.9)	0.0254122	0	0	0.0762367	0.609894	1.27061	0	0	0	0.127061	0.0762367	0.0508245	6.43981	0.000675119
Solyc12g088800	5263	SL3.0ch12	65011162	65016425	+	Solyc12g088800.2.1	Lipase (AHRD V3.3 *** A0A0B2PU23_GLYSO)	0.0118613	0.00821167	0.00912407	0.0328467	0.702554	1.24726	0.00364963	0	0.0100365	0.0830291	0.0574817	0.0136861	6.36563	1.82291e-06
Solyc10g076220	15277	SL3.0ch10	59140465	59155742	-	Solyc10g076220.2.1	Peroxidase (AHRD V3.3 *** A0A0D9X2X2_9ORYZ)	0	0	0.000628736	0.00440115	0.0191764	0.0194908	0.000628736	0.00251494	0.00723046	0.0301793	0.0110029	0.00251494	6.3453	1.23802e-05
Solyc11g068940	1271	SL3.0ch11	53787417	53788688	-	Solyc11g068940.1.1	U-box domain-containing family protein (AHRD V3.3 *** B9IIL0_POPTR)	0.030207	0.0339829	0.0490864	0.445553	2.68465	4.49707	0.0151035	0.12838	0.17369	0.800485	0.592812	0.358708	6.33661	5.20153e-16
Solyc01g005500	1929	SL3.0ch01	344744	346673	+	Solyc01g005500.3.1	NAD(P)-binding Rossmann-fold superfamily protein (AHRD V3.3 *** A0A061EUQ7_THECC),Pfam:PF13561	0.00248856	0.00995422	0	0.00746567	0.149313	0.639559	0.00497711	0	0.00248856	0.119451	0.044794	0.00995422	6.28326	0.000139918
Solyc05g015862	3484	SL3.0ch05	12550723	12554207	-	Solyc05g015862.1.1	Glycosyltransferase (AHRD V3.3 *** K4AWL3_SOLLC)	0	0	0	0.0206725	0.0110253	0.016538	0	0	0	0.0220507	0.00137817	0.0110253	6.26444	0.000192723
Solyc08g068610	2156	SL3.0ch08	57803786	57805942	-	Solyc08g068610.3.1	Decarboxylase family protein IPR002129 Pyridoxal phosphate-dependent decarboxylase	0.00222666	0.00667999	0.01336	0.0467599	0.536626	0.817185	0.0155866	0.0289466	0.0467599	0.118013	0.0512132	0.02672	6.22055	1.70139e-08
Solyc08g007845	1601	SL3.0ch08	2364494	2366095	+	Solyc08g007845.1.1	Protein DETOXIFICATION (AHRD V3.3 *** A0A068UMQ2_COFCA)	0.00599614	0	0	0.0269827	0.167892	0.17089	0.00599614	0	0.00299807	0.0389749	0.0269827	0.0209865	6.21359	6.30847e-05
Solyc03g006730	8589	SL3.0ch03	1281000	1289589	+	Solyc03g006730.2.1	Serine/threonine-protein kinase (AHRD V3.3 *** A0A059C900_EUCGR)	0	0.000559128	0	0.00950518	0.0134191	0.0134191	0	0.00111826	0	0.0039139	0.00447303	0.00223651	6.18232	3.02187e-05
Solyc07g039570	5127	SL3.0ch07	48006029	48011156	+	Solyc07g039570.3.1	bHLH transcription factor 051	0.00561963	0.0112393	0.00187321	0.0749284	0.421472	0.591935	0.00187321	0.0262249	0.0449571	0.169526	0.0571329	0.0346544	6.12322	1.4188e-12
Solyc09g011870	2022	SL3.0ch09	5152637	5154659	-	Solyc09g011870.2.1	Arogenate dehydrogenase 2 (AHRD V3.3 *** F1BPV6_SOLPN)	0.0498572	0.132953	0.199429	1.4055	7.70888	13.1291	0.0641021	0.18281	0.332381	1.93256	1.55507	0.396484	6.10622	1.09268e-08
Solyc05g010000	305	SL3.0ch05	4200134	4200439	+	Solyc05g010000.1.1	LOW QUALITY:Protein IDA (AHRD V3.3 *** A0A0B2RXU6_GLYSO)	0.0156958	0.078479	0	0.078479	1.58527	3.57864	0.0470874	0.0627832	0.125566	0.643527	0.580744	0.188349	6.06275	6.74659e-05
Solyc07g049460	4109	SL3.0ch07	59867252	59871361	+	Solyc07g049460.3.1	laccase	0.00467437	0.00116859	0.00233718	0.00233718	0.210347	0.234887	0	0.00116859	0.025709	0.00934873	0.0140231	0.00701155	6.05223	2.44625e-05
Solyc08g068680	2111	SL3.0ch08	57876464	57878575	-	Solyc08g068680.3.1	aromatic amino acid decarboxylase 1A	0.0659491	0.156913	0.0727714	0.748181	6.30837	9.11462	0.159187	0.297908	0.457095	1.63281	0.861886	0.523044	6.02425	2.01887e-08
Solyc12g006760	260	SL3.0ch12	1195836	1196096	+	Solyc12g006760.1.1	glutathione S-transferase zeta 1 (AHRD V3.3 --* AT2G02390.2)	0.0368039	0	0.018402	0.0920098	0.460049	2.22664	0.018402	0.0920098	0.0368039	0.0368039	0.147216	0	5.97315	0.000228634							ETI
Solyc12g044950	1101	SL3.0ch12	61236791	61237892	-	Solyc12g044950.2.1	lipid desaturase	0.0392252	0.152543	0.0392252	0.732204	3.59565	7.64456	0.161259	0.252785	0.379177	3.81356	0.937047	0.58402	5.95277	4.8818e-07
Solyc03g111710	3367	SL3.0ch03	63855417	63858784	+	Solyc03g111710.3.1	BTB/POZ and TAZ domain protein (AHRD V3.3 *** G7JMM8_MEDTR)	0.00427813	0.00855626	0.0213906	0.0385032	0.668814	1.00393	0.0285209	0.0770063	0.0413552	0.109805	0.12977	0.0370771	5.88344	3.73466e-05
Solyc01g066790	194	SL3.0ch01	74790174	74790368	-	Solyc01g066790.1.1	LOW QUALITY:Diacylglycerol O-acyltransferase 2 (AHRD V3.3 --* DGAT2_ARATH)	0	0.147782	0	0.492606	1.97043	4.77828	0.147782	0.123152	0	0.517237	0.369455	0.073891	5.86754	4.35019e-05
Solyc06g060450	2323	SL3.0ch06	38589846	38592169	+	Solyc06g060450.3.1	Transmembrane emp24 domain-containing protein 10, putative (AHRD V3.3 *** B9RJ70_RICCO)	0.00206666	0.00413331	0.00206666	0.0495998	0.113666	0.223199	0.00413331	0.00619997	0.0185999	0.0867996	0.0764663	0.0123999	5.8213	9.26255e-08
Solyc01g111970	3589	SL3.0ch01	98021747	98025336	-	Solyc01g111970.3.1	L-ascorbate oxidase-like protein (AHRD V3.3 *** W9RW65_9ROSA)	0.0321086	0.0615415	0.0227436	0.565914	1.78738	2.8483	0.0267572	0.0481629	0.196665	0.769269	0.591333	0.327775	5.74563	4.95217e-20
Solyc06g072000	12656	SL3.0ch06	44505140	44517796	+	Solyc06g072000.2.1	P-loop containing nucleoside triphosphate hydrolases superfamily protein (AHRD V3.3 *** AT4G24860.4)	0.0011384	0.000379467	0.0011384	0.00834827	0.0421208	0.0622326	0.0011384	0.00417414	0.0022768	0.0147992	0.0079688	0.00189733	5.68115	1.89747e-08
Solyc07g009500	7177	SL3.0ch07	4618758	4625935	+	Solyc07g009500.2.1	Chitinase (AHRD V3.3 *-* Q9SQF7_BRAJU)	0.452322	0.0374705	0.0588822	3.2887	8.03742	10.8002	1.24054	0.918696	0.0802939	3.88689	1.44797	2.87586	5.66885	6.9916e-06								defense
Solyc05g054890	6542	SL3.0ch05	65540582	65547124	+	Solyc05g054890.3.1	ABC transporter family protein (AHRD V3.3 *** B9HTY6_POPTR)	0.013947	0.00734053	0.0484475	0.02716	1.1855	1.74925	0.0249578	0.0440432	0.0770756	0.0873524	0.137268	0.0242238	5.65426	0.000589216
Solyc08g065540	1661	SL3.0ch08	53741314	53742975	-	Solyc08g065540.3.1	Phosphatase 2C family protein (AHRD V3.3 *** A0A061GL17_THECC)	0.017339	0.0144492	0.0144492	0.0693561	0.603976	1.17905	0.00866952	0.00577968	0	0.121373	0.0260085	0.0260085	5.60324	9.65169e-09
Solyc09g098160	1975	SL3.0ch09	72541915	72543890	+	Solyc09g098160.3.1	pirin	0.058335	0.109378	0.0996556	0.320842	3.58031	6.9054	0.133684	0.0875024	0.0656268	0.943082	0.627101	0.206603	5.59538	3.24903e-06
Solyc11g065770	1574	SL3.0ch11	51671789	51673363	+	Solyc11g065770.1.1	Cytochrome P450, putative (AHRD V3.3 *** B9S4U7_RICCO)	0.00304947	0.00304947	0.0121979	0.0304947	0.298848	0.411678	0	0.0121979	0	0.0121979	0.0792862	0.00609894	5.59133	4.33272e-06
Solyc06g075330	698	SL3.0ch06	46899638	46900336	-	Solyc06g075330.2.1	LOB domain-containing protein, putative (AHRD V3.3 *** B9SK21_RICCO)	0.0618401	0.0755823	0.0137422	0.494721	1.87582	3.57985	0.0961957	0.116809	0.192391	0.838276	0.549689	0.206134	5.58217	4.71286e-11
Solyc12g056600	1215	SL3.0ch12	63522864	63524079	+	Solyc12g056600.3.1	short-chain dehydrogenase-reductase,Pfam:PF13561	0.067146	0.157991	0.430524	0.521369	9.94945	15.2224	0.0908446	0.154041	0.236986	0.616163	0.67146	0.138242	5.52669	0.000160293
Solyc02g068460	578	SL3.0ch02	38969592	38970170	-	Solyc02g068460.1.1	LOW QUALITY:VQ motif-containing protein, putative (AHRD V3.3 *** A0A061DVP3_THECC)	0	0.0414759	0.0165904	0.141018	0.65532	1.44336	0.0746567	0.116133	0.165904	0.572368	0.290331	0.091247	5.52117	6.05348e-06
Solyc10g076650	2958	SL3.0ch10	59702113	59705071	-	Solyc10g076650.2.1	dentin sialophosphoprotein (AHRD V3.3 *-* AT2G29620.6)	0.00162315	0.00649261	0	0.00486946	0.134722	0.167185	0.00486946	0.00162315	0.00162315	0.00486946	0.00649261	0.0162315	5.48931	0.000405434
Solyc05g009120	3312	SL3.0ch05	3244790	3248102	-	Solyc05g009120.3.1	Core-2/I-branching beta-1,6-N-acetylglucosaminyltransferase family protein (AHRD V3.3 *** AT1G68390.1)	0.00724858	0.0304441	0.010148	0.0797344	0.640775	1.01335	0.0217458	0.0362429	0.0826339	0.176865	0.10148	0.0724858	5.42727	8.21125e-09
Solyc05g054655	1498	SL3.0ch05	65373348	65374846	-	Solyc05g054655.1.1	Zinc finger family protein (AHRD V3.3 *-* B9HM54_POPTR)	0.0224285	0.041653	0.00961223	0.0801019	0.967631	1.57641	0.0256326	0.0736938	0.0480612	0.163408	0.24351	0.0672856	5.42027	1.48205e-07
Solyc02g077520	2239	SL3.0ch02	42985528	42987767	+	Solyc02g077520.3.1	O-methyltransferase, putative (AHRD V3.3 *** B9S932_RICCO)	0.00214416	0.00214416	0.00857663	0.0793338	0.169388	0.210127	0.00428831	0.00214416	0.00643247	0.0578922	0.0428831	0.0192974	5.41608	5.51833e-10
Solyc01g094970	4124	SL3.0ch01	86238889	86243013	-	Solyc01g094970.3.1	Pectin lyase-like superfamily protein (AHRD V3.3 *** AT3G61490.4)	0.0523954	0.0384233	0.0489024	0.110613	1.22256	3.48604	0.0302729	0.040752	0.0896544	0.197938	0.119927	0.0675319	5.39837	2.94032e-05								cell wall remodelling
Solyc08g074835	672	SL3.0ch08	59089283	59089955	+	Solyc08g074835.1.1	F-box protein (AHRD V3.3 --* A0A0B2R4T3_GLYSO)	0.00713657	0.0214097	0	0.285463	0.385375	0.328282	0.0356829	0.0856388	0.049956	0.27119	0.285463	0.128458	5.39065	2.40168e-09
Solyc09g011330	2411	SL3.0ch09	4671324	4673735	+	Solyc09g011330.2.1	Serine/threonine-protein kinase (AHRD V3.3 *** M1C8X1_SOLTU)	0.0199126	0.0398251	0.0238951	0.278776	0.915978	1.66668	0.0975716	0.0657115	0.374356	0.706896	0.264837	0.0796503	5.36042	6.68757e-15
Solyc03g111300	1475	SL3.0ch03	63400740	63402215	+	Solyc03g111300.1.1	Cytochrome P450, putative (AHRD V3.3 *** B9RAH1_RICCO)	0.00325401	0	0.00325401	0.019524	0.0846041	0.117144	0	0.029286	0.00325401	0.00650801	0.013016	0.00976202	5.36041	0.000540797
Solyc08g077910	3401	SL3.0ch08	61933436	61936837	+	Solyc08g077910.3.1	Expansin-like protein (AHRD V3.3 *** W9S0F1_9ROSA)	0.0861192	0.193415	0.0861192	0.374125	4.64197	7.38084	0.0917664	0.200474	0.132708	0.683307	1.9638	0.152473	5.33812	1.03006e-05
Solyc11g067000	9243	SL3.0ch11	53062890	53072133	-	Solyc11g067000.2.1	Drug resistance transporter-like ABC domain protein (AHRD V3.3 *** G7L5Z6_MEDTR)	0.00103914	0.00259785	0.003637	0.003637	0.0768965	0.165743	0.00675442	0.0171458	0.00831313	0.0171458	0.0166263	0.0150676	5.3379	1.50417e-05
Solyc11g018777	9794	SL3.0ch11	9488879	9498673	+	Solyc11g018777.1.1	Peroxidase (AHRD V3.3 *** K4D6T3_SOLLC)	0.00196137	0.00294206	0.00539378	0.00637446	0.136806	0.201531	0.000980686	0.00637446	0.00588412	0.0102972	0.0181427	0.00392275	5.31388	1.45418e-06
Solyc10g017570	7746	SL3.0ch10	5518178	5525924	-	Solyc10g017570.3.1	NAD(P)-binding Rossmann-fold superfamily protein (AHRD V3.3 *** AT3G61220.1)	0.0390581	0.0452579	0.0266587	0.286426	1.08185	2.21949	0.0694367	0.0675768	0.109115	0.517055	0.317425	0.143833	5.29413	1.58162e-09
Solyc04g080660	3025	SL3.0ch04	64853849	64856874	-	Solyc04g080660.3.1	Carboxyl methyltransferase (AHRD V3.3 *** A0A1B4Z3V0_9ROSA)	0.00158721	0	0.00158721	0.0269827	0.0190466	0.0539653	0.00793607	0.00476164	0	0.00952329	0.00793607	0.00476164	5.26878	0.000263342
Solyc01g096720	2979	SL3.0ch01	87609845	87612824	-	Solyc01g096720.3.1	zinc induced facilitator-like 1 (AHRD V3.3 *** AT5G13750.1)	0.00322343	0	0.00644686	0.011282	0.0870326	0.207911	0.011282	0.00322343	0	0.0354577	0.0161172	0.00644686	5.26515	0.000139918
Solyc03g112030	3487	SL3.0ch03	64056218	64059705	-	Solyc03g112030.2.1	Cytochrome P450 (AHRD V3.3 *** A0A103XWH5_CYNCS)	0.00550793	0.0344245	0.0302936	0.0688491	0.615511	1.58215	0.00688491	0.0495713	0.0468174	0.283658	0.0826189	0.0358015	5.26138	0.000247943
Solyc01g097420	4039	SL3.0ch01	88151264	88155303	-	Solyc01g097420.2.1	Calcium-transporting ATPase (AHRD V3.3 *** A0A0K9RLX7_SPIOL)	0.00475536	0.0059442	0.00832188	0.0903518	0.166438	0.344763	0.0261545	0.0392317	0.0237768	0.555188	0.20448	0.0558755	5.25587	1.13867e-13
Solyc09g090130	2323	SL3.0ch09	70150859	70153182	+	Solyc09g090130.3.1	R2R3MYB transcription factor 15	0.134333	0.192199	0.181866	1.32059	5.43944	9.29376	0.365798	0.508398	0.448465	2.06666	1.46733	0.715063	5.24293	2.56499e-10
Solyc05g050350	6129	SL3.0ch05	61312371	61318500	-	Solyc05g050350.2.1	Cyclic nucleotide-gated channel (AHRD V3.3 *** A0A0K9PRG4_ZOSMR)	0.0109691	0.0391755	0.0203712	0.193527	0.776458	1.17996	0.039959	0.0626807	0.13398	0.416827	0.177857	0.0854025	5.17672	4.87461e-13
Solyc08g068710	704	SL3.0ch08	57905614	57906318	-	Solyc08g068710.1.1	Tyramine n-hydroxycinnamoyl transferase (AHRD V3.3 *** Q5D8C0_CAPAN)	0.183941	0.218005	0.170316	0.626763	7.54159	8.69974	0.10219	0.320194	0.531386	2.0506	1.33528	0.558637	5.13732	1.63548e-06							ETI
Solyc01g009480	4043	SL3.0ch01	3636696	3640739	-	Solyc01g009480.3.1	alpha/beta-Hydrolases superfamily protein (AHRD V3.3 *** AT3G44510.2)	0.00475065	0.00237533	0.00118766	0.00712598	0.0855118	0.146083	0.00237533	0	0.00118766	0.0201903	0.0190026	0.00831365	5.1349	4.4216e-05
Solyc11g006030	1292	SL3.0ch11	840437	841729	-	Solyc11g006030.1.1	U-box domain-containing family protein (AHRD V3.3 *** U5FLQ4_POPTR)	0.0297164	0.0631473	0.0482891	0.300878	1.52668	2.32159	0.0631473	0.237731	0.531181	0.494035	0.523751	0.208015	5.13197	1.30476e-11							ETI
Solyc04g074680	497	SL3.0ch04	60686311	60686808	-	Solyc04g074680.1.1	Avr9/Cf-9 rapidly elicited protein, putative (AHRD V3.3 *** A0A072TTE4_MEDTR)	0.453287	0.347198	0.298976	3.90598	10.4835	17.2635	0.694397	0.742619	1.50453	7.04041	3.15372	1.27306	5.12865	4.86912e-22							ETI
Solyc08g079900	2246	SL3.0ch08	63448431	63450677	+	Solyc08g079900.3.1	subtilisin-like protease	7.68209	4.03556	5.49545	79.1743	158.588	252.723	11.8032	10.5014	21.8664	75.252	53.7789	29.7836	5.11957	4.80799e-33
Solyc06g010100	8811	SL3.0ch06	4925333	4934144	+	Solyc06g010100.2.1	P-loop containing nucleoside triphosphate hydrolases superfamily protein, putative (AHRD V3.3 *-* A0A061EY56_THECC)	0.00272521	0.00109008	0	0.00545042	0.0403331	0.0610447	0	0.00109008	0	0.00654051	0.00163513	0.00109008	5.10774	5.22311e-05
Solyc10g011920	21179	SL3.0ch10	4197254	4218433	+	Solyc10g011920.2.1	Phenylalanine ammonia-lyase (AHRD V3.3 *** A0A124SBF6_CYNCS)	0.0610002	0.0451265	0.0528366	0.108621	1.30617	3.05228	0.041725	0.0648552	0.0437659	0.294796	0.119279	0.0238105	5.09864	4.05045e-05
Solyc12g007040	2426	SL3.0ch12	1482999	1485425	-	Solyc12g007040.2.1	LOW QUALITY:FKBP-like peptidyl-prolyl cis-trans isomerase family protein (AHRD V3.3 --* AT4G26555.2)	0.00989475	0.0118737	0.00197895	0.0277053	0.229558	0.381937	0.0197895	0.00989475	0.00989475	0.041558	0.0316632	0.0118737	5.02907	4.62234e-06
Solyc10g086100	1223	SL3.0ch10	65172272	65173495	-	Solyc10g086100.2.1	Proteinase inhibitor (AHRD V3.3 *** A0A0R4WSF0_TOBAC)	0.0470874	0.0588592	0.078479	0.0510113	2.0326	2.90765	0.0235437	0.078479	0.0431634	0.109871	0.76517	0.0470874	5.01156	0.000633683
Solyc01g105620	3732	SL3.0ch01	93622238	93625970	+	Solyc01g105620.3.1	RING/U-box superfamily protein, putative (AHRD V3.3 *-* A0A061E293_THECC)	0.0141527	0.0167259	0.0141527	0.123514	0.38341	0.688336	0.0308786	0.0604706	0.0669037	0.164686	0.122228	0.0900626	5.00227	9.06659e-14
Solyc12g038450	281	SL3.0ch12	51180466	51180747	+	Solyc12g038450.1.1	Ethylene-responsive transcription factor, putative (AHRD V3.3 *-* B9RVV2_RICCO)	0.0340632	0	0	0.153284	0.442822	0.306569	0.0510948	0	0.10219	0.255474	0.10219	0.0340632	5.00014	0.00083064
Solyc12g100020	2571	SL3.0ch12	67907057	67909628	+	Solyc12g100020.1.1	LOW QUALITY:Leucine-rich receptor-like kinase family protein, putative (AHRD V3.3 *** G7KYV8_MEDTR)	0.00560215	0	0	0.0280108	0.0504194	0.0672258	0.00186738	0.00186738	0.00560215	0.0112043	0.0130717	0.00186738	4.99482	8.15168e-05
Solyc03g096190	4404	SL3.0ch03	59495760	59500164	+	Solyc03g096190.2.1	Receptor-kinase, putative (AHRD V3.3 *** B9SUC9_RICCO)	0.0152646	0.0218066	0.0185356	0.121027	0.382706	0.937685	0.0283486	0.0218066	0.0218066	0.176634	0.0599683	0.0250776	4.97115	1.18517e-11
Solyc07g040710	2183	SL3.0ch07	49539060	49541243	+	Solyc07g040710.3.1	Calmodulin binding protein, putative (AHRD V3.3 *** B9RK85_RICCO)	0.0835671	0.0945628	0.0857663	0.417836	2.2937	3.8221	0.131948	0.206719	0.301282	0.749905	0.437628	0.226511	4.89797	2.09486e-12
Solyc06g072550	2507	SL3.0ch06	44887715	44890222	-	Solyc06g072550.3.1	CASP-like protein (AHRD V3.3 *** K4C8X5_SOLLC)	0	0.0114902	0.00766015	0.0229804	0.0842616	0.346622	0	0.00574511	0.0191504	0.0344707	0.0153203	0.00383007	4.82662	0.000375045
Solyc04g007620	449	SL3.0ch04	1301143	1301592	+	Solyc04g007620.1.1	LOW QUALITY:mediator of RNA polymerase II transcription subunit (AHRD V3.3 *** AT2G01300.1)	0.0213463	0	0.0426925	0.17077	0.54433	0.768466	0	0	0.0106731	0.128078	0.0640388	0.0213463	4.80146	1.14706e-05
Solyc03g116510	281	SL3.0ch03	67391192	67391473	+	Solyc03g116510.1.1	cotton fiber protein (AHRD V3.3 *** AT1G15385.1)	0.408758	0.613138	0.85158	1.27737	13.9659	27.5231	0.476885	0.664232	0.800485	1.92457	2.67396	0.85158	4.77155	0.00010597
Solyc10g083580	1973	SL3.0ch10	63490602	63492575	+	Solyc10g083580.2.1	Phytosulfokine 3, putative (AHRD V3.3 *** A0A061ESV9_THECC)	0.0121654	0.00486617	0.00486617	0.00973234	0.150851	0.3236	0.00729926	0.00973234	0.00486617	0.00243309	0.0121654	0	4.76544	0.000236163
Solyc11g013250	479	SL3.0ch11	6158650	6159129	+	Solyc11g013250.1.1	LOW QUALITY:Calcium-dependent lipid-binding domain-containing protein (AHRD V3.3 *-* O23425_ARATH)	0.0100061	0	0.0300182	0.270164	0.310188	0.290176	0.120073	0.140085	0.160097	0.61037	0.380231	0.28017	4.70627	1.21454e-06
Solyc05g012660	2934	SL3.0ch05	5870250	5873184	+	Solyc05g012660.2.1	Glycosyltransferase, putative (AHRD V3.3 *** B9RCX8_RICCO)	0.034365	0.0850942	0.116186	0.494201	1.60206	3.05684	0.0818213	0.130914	0.176734	0.86076	0.463109	0.222554	4.70149	3.96511e-11
Solyc09g075750	995	SL3.0ch09	67794539	67795534	-	Solyc09g075750.1.1	membrane-associated kinase regulator (AHRD V3.3 *** AT5G26230.1)	0.337554	0.250754	0.260399	1.44184	6.26886	9.98196	0.390598	0.882463	0.622064	1.99157	1.51417	0.81013	4.65932	9.49583e-14
Solyc08g068600	1984	SL3.0ch08	57794832	57796816	-	Solyc08g068600.3.1	Aromatic amino acid decarboxylase 1B (AHRD V3.3 *** Q1KSC5_SOLLC)	0.0919449	0.140337	0.166953	0.529893	3.26404	4.4811	0.12098	0.203247	0.391976	1.09124	0.558928	0.297611	4.62406	5.06921e-11
Solyc10g008150	329	SL3.0ch10	2271127	2271456	+	Solyc10g008150.1.1	Glutaredoxin (AHRD V3.3 *** U3RBI7_CUCSA)	0.0291086	0.0291086	0.0582171	0.291086	0.684051	1.38266	0.0727714	0.232868	0.0873257	0.422074	0.392966	0.116434	4.61209	1.26219e-06							ETI
Solyc03g078090	3492	SL3.0ch03	51474536	51478028	+	Solyc03g078090.3.1	Pectinesterase (AHRD V3.3 *** K4BHN9_SOLLC)	0.00825006	0	0.00137501	0.0151251	0.0811256	0.0935007	0.00550004	0.00137501	0.00412503	0.0220002	0.0110001	0.00962507	4.60542	0.000281985								cell wall remodelling
Solyc02g079460	5084	SL3.0ch02	44564468	44569552	+	Solyc02g079460.2.1	FAD-binding Berberine family protein (AHRD V3.3 *** AT4G20860.1)	0.0037781	0.00283358	0.00188905	0.00283358	0.0415591	0.120899	0.00283358	0.0132234	0.00472263	0.0075562	0.00944525	0.00283358	4.57785	0.000660197
Solyc02g068470	467	SL3.0ch02	38980260	38980727	-	Solyc02g068470.1.1	LOW QUALITY:VQ motif-containing protein, putative (AHRD V3.3 *-* A0A061DVP3_THECC)	0.0307879	0.0923637	0.0410505	0.307879	0.954425	1.92937	0.143677	0.318142	0.533657	0.964687	0.58497	0.205253	4.54474	3.34349e-07
Solyc07g020875	41	SL3.0ch07	14340544	14340585	-	Solyc07g020875.1.1	Unknown protein (AHRD V3.3 )	0.114355	0	0.22871	1.48662	2.17275	2.97323	0.114355	0	0.22871	0.68613	0.800485	0.22871	4.54344	0.000168007
Solyc08g065380	4359	SL3.0ch08	53366032	53370391	-	Solyc08g065380.3.1	Myb transcription factor family protein, putative (AHRD V3.3 *** A0A061GL43_THECC)	0.00110159	0	0.00440634	0.0165238	0.0429618	0.0462666	0.00330476	0.00550793	0.00660951	0.031946	0.0198285	0.0110159	4.51732	4.60378e-05
Solyc01g086680	1583	SL3.0ch01	81518596	81520179	+	Solyc01g086680.3.1	glutathione S-transferase T1	0.278957	0.236507	0.242571	1.28866	4.51183	8.48696	0.661007	0.833839	0.457853	1.87083	1.25227	0.921771	4.51528	1.0014e-13
Solyc08g081810	15931	SL3.0ch08	64871431	64887362	-	Solyc08g081810.3.1	Cation/H(+) antiporter (AHRD V3.3 *** A0A0K9NMD6_ZOSMR)	0.106718	0.101292	0.130534	0.315933	2.13195	3.92535	0.0862185	0.149224	0.109431	0.49862	0.40999	0.161283	4.50469	8.74016e-06
Solyc09g097965	3117	SL3.0ch09	72418756	72421873	-	Solyc09g097965.1.1	2-oxoglutarate decarboxylase/hydro-lyase/magnesium ion-binding protein (AHRD V3.3 --* AT1G68890.1)	0	0.00616153	0.00154038	0.0261865	0.0231057	0.0908826	0.00308076	0.00154038	0.00154038	0.0107827	0.00924229	0.00924229	4.45571	0.000611557
Solyc01g103650	6600	SL3.0ch01	92076383	92082983	+	Solyc01g103650.3.1	Embryogenesis-associated EMB8 (AHRD V3.3 *** A0A0B0MZB5_GOSAR)	0.215371	0.286676	0.344157	1.3759	4.74761	9.30751	0.489677	0.598818	0.811278	2.36398	1.34243	0.809095	4.45328	1.05107e-07
Solyc07g065160	602	SL3.0ch07	67174082	67174684	-	Solyc07g065160.3.1	Calcium-binding EF hand family protein (AHRD V3.3 --* AT1G21630.4)	0.00796503	0.0477902	0.0398251	0.0398251	0.645167	1.08324	0.0477902	0.0637202	0.0716853	0.207091	0.103545	0.0477902	4.45321	0.000500362
Solyc12g006770	251	SL3.0ch12	1197775	1198026	+	Solyc12g006770.1.1	glutathione S-transferase zeta 1 (AHRD V3.3 --* AT2G02390.2)	0.0571775	0.0952959	0.171533	0.381183	1.67721	3.79278	0.133414	0.476479	0.552716	0.400243	0.285888	0.400243	4.43808	6.72314e-06							ETI
Solyc07g066550	7563	SL3.0ch07	68066175	68073738	-	Solyc07g066550.3.1	LRR receptor-like kinase, putative (AHRD V3.3 *** A0A072U125_MEDTR)	0.0717516	0.0482577	0.0476227	0.10223	0.95182	1.903	0.0761964	0.124454	0.0774663	0.341614	0.262878	0.11239	4.42858	0.000116402
Solyc09g090900	5001	SL3.0ch09	70783641	70788642	+	Solyc09g090900.3.1	Aconitate hydratase (AHRD V3.3 *** A0A059LL79_9CHLO)	0.553074	0.414806	0.255413	2.30352	7.06418	11.7307	0.561716	1.17048	0.644293	2.33136	1.96553	1.36828	4.39594	4.281e-15
Solyc12g098757	7031	SL3.0ch12	67158544	67165575	+	Solyc12g098757.1.1	Extensin-like protein (AHRD V3.3 *-* Q7DLZ6_VIGUN)	0.0081961	0.00751309	0.0081961	0.0088791	0.120209	0.276618	0.00478106	0.0150262	0.0109281	0.081961	0.0191242	0.0204902	4.36511	3.83135e-05								cell wall remodelling
Solyc06g051795	2538	SL3.0ch06	35551787	35554325	-	Solyc06g051795.1.1	LOW QUALITY:D-lactate dehydrogenase [cytochrome], mitochondrial (AHRD V3.3 *-* A0A1D1Z183_9ARAE)	0.00945827	0.00378331	0.00567496	0.0567496	0.0718829	0.183491	0.00189165	0.00756662	0.0113499	0.0567496	0.0264832	0.0226999	4.33968	4.47067e-07
Solyc02g031990	548	SL3.0ch02	27743970	27744518	+	Solyc02g031990.1.1	LOW QUALITY:VQ motif-containing protein, putative (AHRD V3.3 *-* A0A061DVP3_THECC)	0.306197	0.271203	0.2887	1.55723	4.22551	8.6085	0.603645	1.03232	0.901093	3.23694	2.10838	0.839853	4.33413	1.3108e-12
Solyc01g007040	488	SL3.0ch01	1582775	1583263	-	Solyc01g007040.3.1	U-box domain-containing family protein (AHRD V3.3 *-* B9P691_POPTR)	0.0687533	0	0.00982191	0.137507	0.471451	0.648246	0.00982191	0.0294657	0.0392876	0.147329	0.0785752	0.0196438	4.31381	0.000472357
Solyc06g050950	2813	SL3.0ch06	34016149	34018962	-	Solyc06g050950.3.1	LOB domain-containing protein, putative (AHRD V3.3 *** B9S461_RICCO)	0.00512038	0.00170679	0.00341358	0.0102408	0.0699785	0.0853396	0	0.00170679	0.00170679	0.0170679	0.0102408	0.00170679	4.28816	0.000307918
Solyc07g008130	2656	SL3.0ch07	2838582	2841238	-	Solyc07g008130.3.1	Blue copper-like protein (AHRD V3.3 *** A0A0B0PL86_GOSAR)	0.117497	0.0831517	0.140996	0.717635	1.96491	2.78558	0.213302	0.204264	0.0650752	0.620022	0.668829	0.278377	4.26896	5.38381e-17
Solyc04g082240	692	SL3.0ch04	66063104	66063796	-	Solyc04g082240.1.1	LOW QUALITY:DUF241 domain protein (AHRD V3.3 *** A0A072VS58_MEDTR)	0.00693061	0.0277224	0	0.124751	0.221779	0.207918	0.0623755	0.0207918	0.0277224	0.145543	0.0970285	0.0485143	4.25602	3.25707e-05
Solyc04g057830	620	SL3.0ch04	54877661	54878281	+	Solyc04g057830.1.1	LOW QUALITY:DUF4228 domain protein (AHRD V3.3 *** G7K362_MEDTR)	0.0618733	0.00773416	0.0232025	0.0696074	0.448581	0.897162	0.0232025	0.0618733	0.0232025	0.216556	0.154683	0.0386708	4.23967	0.000347191							ETI
Solyc09g090650	5506	SL3.0ch09	70577778	70583284	-	Solyc09g090650.3.1	CCT motif protein (AHRD V3.3 *** A0A072VLD7_MEDTR)	0.00261644	0.00261644	0.000872147	0.0165708	0.0174429	0.0575617	0.00348859	0.00261644	0.000872147	0.00436073	0.00697717	0.00348859	4.20255	5.07041e-05
Solyc06g048870	5689	SL3.0ch06	31927726	31933415	-	Solyc06g048870.2.1	WRKY transcription factor 19	0	0.00253229	0.00168819	0.00759687	0.0211024	0.0362962	0.00675278	0.00253229	0.00844097	0.0151937	0.0135056	0.00844097	4.19695	0.000635058
Solyc07g043133	29743	SL3.0ch07	56852597	56882340	-	Solyc07g043133.1.1	paired amphipathic helix Sin3-like protein (AHRD V3.3 --* AT1G10450.3)	0.00177622	0.000161475	0.000161475	0.0104959	0.0116262	0.0090426	0.00613605	0.00500572	0.00613605	0.0103344	0.0116262	0.0090426	4.19303	5.07517e-07
Solyc08g066100	8104	SL3.0ch08	54590941	54599045	-	Solyc08g066100.3.1	ATP-dependent 6-phosphofructokinase (AHRD V3.3 *** A0A0V0IM90_SOLCH)	0.00770362	0.00355552	0.00118517	0.0154072	0.0521476	0.114962	0.00237035	0.00177776	0.00355552	0.0225183	0.0136295	0.00829621	4.18412	1.63339e-05
Solyc05g024340	1778	SL3.0ch05	31203029	31204807	+	Solyc05g024340.1.1	Exocyst subunit exo70 family protein (AHRD V3.3 *** A0A072UIK5_MEDTR)	0.00539956	0.00269978	0.00269978	0.0431965	0.0512959	0.0674945	0.00539956	0.00539956	0.00539956	0.0107991	0.0161987	0.0107991	4.18251	5.09617e-05
Solyc03g094020	4108	SL3.0ch03	57171786	57175894	-	Solyc03g094020.3.1	Alpha-glucosidase-like (AHRD V3.3 *** Q5NBJ1_ORYSJ)	0.00350663	0	0.00350663	0.0140265	0.0350663	0.0525994	0.00233775	0	0.00350663	0.0128576	0	0.00350663	4.13825	0.00017012
Solyc05g056170	5053	SL3.0ch05	66406945	66411998	+	Solyc05g056170.3.1	phenylalanine ammonia-lyase 2	0.472309	0.431445	0.870492	1.41693	8.97956	15.1851	0.275592	0.508421	0.865741	2.37675	2.04889	0.928462	4.11049	6.7258e-05
Solyc11g071600	7156	SL3.0ch11	55310853	55318009	+	Solyc11g071600.2.1	aldehyde oxidase	0.0832138	0.0590549	0.0476466	0.124821	0.959643	1.56428	0.176494	0.239575	0.140255	0.409358	0.461031	0.214074	4.08514	8.84435e-05
Solyc03g044850	200	SL3.0ch03	10673709	10673909	-	Solyc03g044850.1.1	LOW QUALITY:Dehydrin family protein, expressed (AHRD V3.3 --* Q40711_ORYSJ)	0.0238951	0	0.0716853	0.286741	0.382321	0.669062	0	0.0955803	0	0.454007	0.191161	0.119475	4.07891	0.00067973
Solyc05g048740	1873	SL3.0ch05	60156545	60158418	+	Solyc05g048740.3.1	LOB domain-containing protein, putative (AHRD V3.3 *** B9SK21_RICCO)	0.00256292	0.0486955	0.0153775	0.240914	0.445948	0.276795	0.0435696	0.0384438	0.169153	0.30755	0.279358	0.179404	4.07462	1.07568e-06
Solyc07g017880	2116	SL3.0ch07	8251739	8253855	-	Solyc07g017880.3.1	Peroxidase (AHRD V3.3 *** K4CCK2_SOLLC)	0.0226873	0.0521809	0.0952869	0.147468	0.887075	1.37939	0.0499122	0.0612558	0.0567184	0.292667	0.186036	0.0612558	4.06903	3.34051e-06
Solyc06g069550	1442	SL3.0ch06	43422097	43423539	+	Solyc06g069550.1.1	UDP-glucose 6-dehydrogenase family protein (AHRD V3.3 *** AT3G29360.2)	0.00665684	0.0199705	0.00665684	0.0399411	0.173078	0.242975	0.0133137	0.0332842	0.0499263	0.0465979	0.0698968	0.0465979	4.03203	8.00259e-05
Solyc12g056390	8787	SL3.0ch12	63262565	63271352	+	Solyc12g056390.2.1	Thaumatin (AHRD V3.3 *** A0A103XJD6_CYNCS)	0.197298	0.204402	0.312069	1.73687	3.38412	4.49248	0.490238	0.560741	0.670047	2.21564	1.53903	0.765143	4.01064	1.1224e-24
Solyc09g074490	888	SL3.0ch09	66704820	66705708	-	Solyc09g074490.3.1	Unknown protein (AHRD V3.3 )	0.0108052	0.0054026	0.027013	0.054026	0.129662	0.388987	0.0162078	0.0216104	0.0324156	0.0918442	0.0918442	0.0432208	4.00727	0.000692634
Solyc09g074290	1424	SL3.0ch09	66507817	66509241	-	Solyc09g074290.1.1	LOW QUALITY:Ankyrin repeat-containing protein (AHRD V3.3 *** A0A118K274_CYNCS)	0	0.0168523	0.0101114	0.0370751	0.155041	0.175264	0.00674093	0.0235933	0.00674093	0.0640388	0.0370751	0.0235933	4.00163	0.000540797
Solyc01g007010	4883	SL3.0ch01	1567452	1572335	+	Solyc01g007010.3.1	U-box domain-containing family protein (AHRD V3.3 *** B9P691_POPTR)	0.0118008	0.00196679	0.00295019	0.0108174	0.0806386	0.123908	0.00295019	0.00688378	0.00688378	0.0177011	0.0167178	0.0137676	3.99512	0.000386863
Solyc11g011330	2283	SL3.0ch11	4375553	4377836	+	Solyc11g011330.2.1	Alcohol dehydrogenase, putative (AHRD V3.3 *** B9T7R7_RICCO)	0.0315428	0.0084114	0.0336456	0.0778055	0.231314	0.645575	0.1472	0.0441599	0.042057	0.229211	0.042057	0.0546741	3.99285	1.55345e-05
Solyc05g005700	4447	SL3.0ch05	514496	518943	-	Solyc05g005700.3.1	aldehyde dehydrogenase family 2 member B7d	0.437315	0.388725	0.462151	1.17913	5.71642	9.93192	0.333656	0.528018	0.357411	1.71147	1.25904	0.590646	3.97961	7.24555e-06
Solyc11g005480	2034	SL3.0ch11	379170	381204	-	Solyc11g005480.2.1	Citrate binding protein (AHRD V3.3 *** Q8H9C1_SOLTU)	0.0684444	0.092046	0.0637241	0.250176	0.911019	1.76067	0.0944061	0.205333	0.120368	0.939341	0.729287	0.14633	3.97579	9.19058e-09
Solyc12g010710	422	SL3.0ch12	3635258	3635680	-	Solyc12g010710.1.1	LOW QUALITY:30S ribosomal protein S19, chloroplastic (AHRD V3.3 --* RR19_PINKO)	0.38605	0.261151	0.329278	1.44201	3.64476	7.40307	0.624492	1.20357	0.896998	2.67964	1.73722	0.987833	3.96159	1.68893e-10
Solyc12g007050	574	SL3.0ch12	1490127	1490701	-	Solyc12g007050.1.1	LOW QUALITY:Arabinogalactan peptide-like protein (AHRD V3.3 *** G7J699_MEDTR)	0.43435	0.760113	0.526232	1.90446	8.12736	12.3205	0.877053	1.17776	1.42834	3.95927	2.19681	0.952229	3.95686	1.10857e-09							ETI
Solyc04g007250	797	SL3.0ch04	974345	975142	-	Solyc04g007250.1.1	LOW QUALITY:Transmembrane protein, putative (AHRD V3.3 *** G7K1J5_MEDTR)	0.0722242	0.0361121	0.108336	0.192598	0.878728	1.66718	0.0361121	0.0842616	0.0240747	0.210654	0.252785	0.114355	3.9338	7.01348e-06
Solyc09g014990	2749	SL3.0ch09	7395827	7398576	+	Solyc09g014990.3.1	WRKY transcription factor 33	0.412177	0.454093	0.396459	1.81288	5.55217	8.57713	0.597308	0.913427	1.03918	3.12975	2.00325	1.41118	3.92656	2.61729e-14
Solyc02g079533	3000	SL3.0ch02	44619273	44622273	+	Solyc02g079533.1.1	Serine/threonine-protein kinase (AHRD V3.3 *** E5D7E5_TOBAC)	0.0208057	0.0432118	0.0496136	0.132836	0.51374	0.797018	0.0384105	0.107229	0.0560153	0.238465	0.190452	0.076821	3.91804	5.38312e-08
Solyc04g074830	1016	SL3.0ch04	60833678	60834694	+	Solyc04g074830.1.1	LOW QUALITY:ENTH/ANTH/VHS superfamily protein, putative (AHRD V3.3 *** A0A061FE62_THECC)	0.354197	0.236131	0.240854	1.12871	3.37196	5.65298	0.66589	1.02953	0.590328	2.31409	1.46874	1.30817	3.89417	1.03515e-11
Solyc04g077295	7014	SL3.0ch04	62344651	62351665	+	Solyc04g077295.1.1	Protein kinase family protein (AHRD V3.3 --* F4JJH9_ARATH)	0.00547731	0.00136933	0.00136933	0.0116393	0.0356025	0.0520344	0.00479264	0.00958528	0.00410798	0.0171166	0.0102699	0.0102699	3.89128	4.1323e-05
Solyc10g008490	4355	SL3.0ch10	2605291	2609646	+	Solyc10g008490.3.1	Phosphatase 2C family protein (AHRD V3.3 *** U5FGH9_POPTR)	0.0176415	0.0154364	0.0187441	0.0485143	0.206186	0.374883	0.0341805	0.0341805	0.0209493	0.0507195	0.0672584	0.0253597	3.87681	3.70027e-07
Solyc12g055710	764	SL3.0ch12	62632001	62632765	-	Solyc12g055710.1.1	RING/U-box superfamily protein (AHRD V3.3 *** AT1G72310.1)	0.0878964	0.0565048	0.0565048	0.131845	0.809903	1.46285	0.0627832	0.156958	0.0816181	0.527379	0.320194	0.0878964	3.86557	1.65065e-05
Solyc03g116890	3132	SL3.0ch03	67623408	67626540	-	Solyc03g116890.3.1	WRKY transcription factor 39	0.116509	0.1579	0.179362	0.613203	1.68018	3.1304	0.167098	0.449171	0.239149	0.912139	0.458369	0.357191	3.8438	3.10746e-11
Solyc04g005050	3672	SL3.0ch04	44948	48620	+	Solyc04g005050.2.1	matrix metalloproteinase	0.409287	0.432824	0.457669	1.54431	5.42926	8.48911	0.508667	0.706118	0.800267	2.61002	2.00198	0.944106	3.83904	3.33396e-12
Solyc01g080900	4344	SL3.0ch01	80095310	80099654	+	Solyc01g080900.3.1	Cytochrome P450 (AHRD V3.3 *** A0A124SDJ5_CYNCS)	0.0364778	0.120487	0.21334	0.539429	1.91232	2.05602	0.348197	0.558221	0.244291	0.628966	0.61349	0.491898	3.83206	9.95196e-05
Solyc07g065540	1235	SL3.0ch07	67387394	67388629	+	Solyc07g065540.1.1	Fasciclin-like arabinogalactan protein (AHRD V3.3 *** A0A072UY96_MEDTR)	0.0194293	0.0194293	0.027201	0.120461	0.357498	0.303096	0.0116576	0.0194293	0.0699453	0.0738312	0.0971463	0.0544019	3.81569	1.33776e-08								cell wall remodelling
Solyc07g055380	8988	SL3.0ch07	63561294	63570282	-	Solyc07g055380.2.1	Disease resistance protein (TIR-NBS-LRR class), putative (AHRD V3.3 *** Q2HUD1_MEDTR)	0.00267155	0.00160293	0.00160293	0.00374017	0.022441	0.0416762	0.0053431	0.0122891	0.00587741	0.0267155	0.0128234	0.0112205	3.81389	0.000493857
Solyc11g071740	605	SL3.0ch11	55432314	55432919	-	Solyc11g071740.2.1	Calmodulin-like protein (AHRD V1 ***- Q0VJ70_DATME)	0.0237768	0	0.0237768	0.118884	0.253619	0.182289	0.0475536	0.0317024	0.0475536	0.784634	0.0713304	0.166438	3.8069	0.000101145
Solyc07g052650	3028	SL3.0ch07	61236917	61239945	+	Solyc07g052650.2.1	transferring glycosyl group transferase (DUF604) (AHRD V3.3 *** AT5G41460.1)	0.00317129	0.00158564	0.00792821	0.0237846	0.0380554	0.0840391	0.0110995	0.0285416	0.00792821	0.0190277	0.0285416	0.022199	3.79765	0.000204484
Solyc07g051940	10285	SL3.0ch07	60616452	60626737	-	Solyc07g051940.3.1	Sesquiterpene synthase (AHRD V3.3 *** G8H5N2_SOLHA)	0.000933874	0.00560324	0.00233468	0.00933874	0.0242807	0.0681728	0.00466937	0.00747099	0.00466937	0.0102726	0.0107395	0.00373549	3.78162	0.000316838
Solyc10g005360	3571	SL3.0ch10	259520	263091	-	Solyc10g005360.3.1	Gibberellin 2-beta-dioxygenase (AHRD V3.3 *** G7K109_MEDTR)	0.0026892	0.0026892	0.0040338	0.020169	0.026892	0.0591624	0.0107568	0.0242028	0.0080676	0.006723	0.0107568	0.0228582	3.77398	9.46025e-05
Solyc09g090970	10914	SL3.0ch09	70821547	70832461	-	Solyc09g090970.3.1	Major allergen Pru ar 1 (AHRD V3.3 *** A0A0B2QY84_GLYSO)	2.93587	3.1088	3.32354	11.3079	35.4562	58.5414	7.418	12.235	7.33704	22.9515	17.47	10.4467	3.75881	1.23452e-12
Solyc12g096960	1459	SL3.0ch12	66645220	66646679	+	Solyc12g096960.2.1	Major allergen d 1 (AHRD V3.3 *** Q8L6K9_MALDO)	0.335546	0.375022	0.368443	2.3225	3.87523	5.79968	0.792809	0.970451	0.901368	2.58568	2.2929	1.42443	3.74306	1.9491e-24
Solyc12g056480	3303	SL3.0ch12	63376899	63380202	+	Solyc12g056480.2.1	STAY-GREEN-like protein (AHRD V3.3 *** AT4G11910.1)	0.034888	0.0247123	0.0290733	0.078498	0.354694	0.543671	0.0247123	0.0290733	0.0247123	0.078498	0.069776	0.0377953	3.73686	1.93989e-07
Solyc06g066590	1077	SL3.0ch06	41956218	41957295	-	Solyc06g066590.3.1	Plant cadmium resistance 2 (AHRD V3.3 *** A0A0K9NVT8_ZOSMR)	0.610389	0.543558	0.556924	2.00047	6.52269	10.3454	1.32771	1.61731	1.26533	3.31927	2.88709	1.79998	3.73607	9.80938e-12
Solyc01g073840	1379	SL3.0ch01	81068262	81069641	-	Solyc01g073840.1.1	LOW QUALITY:Cysteine/Histidine-rich C1 domain family protein (AHRD V3.3 *** AT2G44380.1)	0.0174019	0.00348037	0.00348037	0.0904896	0.125293	0.0522056	0.0104411	0.0348037	0.0452448	0.0800485	0.0556859	0.0522056	3.73059	9.40578e-05
Solyc12g097060	1311	SL3.0ch12	66685923	66687234	-	Solyc12g097060.1.1	LOW QUALITY:UPF0329 protein ECU01_0100/ECU01_1510/ECU08_0030, putative isoform 2 (AHRD V3.3 *** A0A061ELC2_THECC)	0.0183038	0.0219645	0.0805366	0.0951797	0.369736	0.867599	0.0768759	0.175716	0.0585721	0.212324	0.142769	0.150091	3.72175	0.000250725
Solyc01g090890	2438	SL3.0ch01	84470111	84472549	+	Solyc01g090890.3.1	SPX domain-containing protein (AHRD V3.3 *** D7LBV7_ARALL)	0.0905838	0.189045	0.14966	0.498211	0.779809	3.37326	0.303259	0.246152	0.641964	1.14017	0.935376	0.248121	3.71606	1.32226e-06
Solyc12g008665	11353	SL3.0ch12	2048862	2060215	+	Solyc12g008665.1.1	Meiotic nuclear division protein 1 homolog (AHRD V3.3 *** M0ZHL5_SOLTU)	0.00761427	0.00380713	0.0135365	0.0198817	0.0879871	0.1599	0.0122674	0.00676824	0.0105754	0.0431475	0.0211507	0.0152285	3.69258	1.46785e-05
Solyc05g052870	7507	SL3.0ch05	63898622	63906129	+	Solyc05g052870.3.1	Glycosyltransferase (AHRD V3.3 *** A0A068J5Q3_PANGI)	0.00959559	0.0204706	0.0198309	0.0767647	0.12986	0.324331	0.00895588	0.0275074	0.0281471	0.0690882	0.0588529	0.0294265	3.67776	3.44206e-08
Solyc09g097810	1009	SL3.0ch09	72306574	72307583	+	Solyc09g097810.3.1	SAR8.2 (AHRD V3.3 *** Q9SEM2_CAPAN)	0.0618197	0.0903518	0.0713304	0.603931	0.879741	0.889252	0.114129	0.256789	0.237768	0.827432	0.660995	0.209236	3.66907	1.15007e-24
Solyc04g039960	4355	SL3.0ch04	12316085	12320440	-	Solyc04g039960.3.1	Calcium-binding EF-hand family protein (AHRD V3.3 *-* AT1G29020.2)	0.00661558	0.0154364	0.0121286	0.0220519	0.133414	0.207288	0.0143338	0.0121286	0.0286675	0.016539	0.0231545	0.0132312	3.66038	5.77338e-05
Solyc03g114820	2594	SL3.0ch03	66178345	66180939	-	Solyc03g114820.3.1	Adenine nucleotide alpha hydrolases-like superfamily protein, putative (AHRD V3.3 *** A0A061FX93_THECC)	0.118453	0.124006	0.148067	0.734781	1.18823	2.15067	0.273923	0.394227	0.301686	0.851383	0.723676	0.425692	3.65464	1.34079e-16
Solyc02g076980	1442	SL3.0ch02	42633972	42635414	+	Solyc02g076980.4.1	cysteine protease	1.39794	2.97228	1.38795	17.2545	24.3774	19.2316	3.67458	4.97599	13.5334	17.8636	15.2475	10.3281	3.64764	5.32764e-25
Solyc10g078495	585	SL3.0ch10	60433687	60434272	-	Solyc10g078495.1.1	Aquaporin SIP1-1 (AHRD V3.3 *-* W9R1G9_9ROSA)	0.0737649	0.0409805	0.0983531	0.081961	0.631099	1.4753	0.0491766	0.081961	0.114745	0.14753	0.081961	0.0573727	3.64102	0.000717058								cell wall remodelling
Solyc02g083880	659	SL3.0ch02	47692654	47693313	+	Solyc02g083880.3.1	Gibberellin-regulated protein 2, putative (AHRD V3.3 *** B9SLF4_RICCO)	0.0363857	0.138266	0.15282	0.451183	1.1134	1.86295	0.0800485	0.30564	0.45846	0.487568	0.2547	0.218314	3.63487	1.98854e-06
Solyc10g081500	2468	SL3.0ch10	62678954	62681422	+	Solyc10g081500.1.1	LOW QUALITY:Ankyrin repeat-containing protein (AHRD V3.3 *** A0A103YI11_CYNCS)	0.0661397	0.0739209	0.0894832	0.196474	0.869543	1.29751	0.0719756	0.116717	0.0875379	0.284012	0.241216	0.120608	3.6257	6.50995e-08
Solyc02g077060	479	SL3.0ch02	42690055	42690534	+	Solyc02g077060.2.1	LOW QUALITY:RPW8.2-like protein (AHRD V3.3 *-* A0A059UJ39_VITPS)	0.130079	0.160097	0.0800485	0.470285	1.44087	1.8211	0.150091	0.200121	0.460279	0.640388	0.3302	0.150091	3.59991	3.92798e-08
Solyc09g075930	10749	SL3.0ch09	67976558	67987307	-	Solyc09g075930.2.1	Amine oxidase (AHRD V3.3 *** A5BR05_VITVI)	0.109462	0.0906968	0.0746127	0.122418	1.02671	1.57893	0.120184	0.149225	0.10276	0.235454	0.450357	0.134928	3.58752	0.000636326
Solyc06g005520	12662	SL3.0ch06	546496	559158	-	Solyc06g005520.3.1	Protein kinase (AHRD V3.3 *** C6ZRV6_SOYBN)	0.0341358	0.0345151	0.0549966	0.129716	0.402803	0.69713	0.0451352	0.0591688	0.0413423	0.146026	0.122889	0.0720645	3.57847	2.59974e-09
Solyc10g076510	3660	SL3.0ch10	59602959	59606619	-	Solyc10g076510.2.1	Pyruvate decarboxylase (AHRD V3.3 *** Q8H9C6_SOLTU)	0.360776	0.485408	0.839624	1.28567	5.80128	9.61501	0.368647	0.566746	0.524765	1.73041	1.10988	0.760909	3.56211	0.00017949
Solyc10g054010	491	SL3.0ch10	54398001	54398492	+	Solyc10g054010.1.1	LOW QUALITY:BZIP transcription factor (AHRD V3.3 *** C0KYN1_SOLLC)	0.937154	0.976202	0.849295	2.35265	9.20558	15.4337	1.28859	1.76692	1.15192	3.05551	2.07931	1.61073	3.56016	1.15102e-08
Solyc09g091430	4580	SL3.0ch09	71178811	71183391	-	Solyc09g091430.3.1	Pectate lyase (AHRD V3.3 *** M1CWG5_SOLTU)	0.149927	0.382681	0.400505	1.14595	2.63054	5.33657	0.284128	0.577691	0.810446	1.13337	0.916338	0.733909	3.54169	2.14099e-08								cell wall remodelling
Solyc05g056080	2914	SL3.0ch05	66310492	66313406	-	Solyc05g056080.3.1	zinc finger B-box protein (AHRD V3.3 *** AT5G45410.5)	0.0296578	0.0313054	0.0197718	0.0708491	0.252091	0.451457	0.0296578	0.0642585	0.0362484	0.110393	0.085678	0.0708491	3.53905	1.7237e-06
Solyc12g007320	1145	SL3.0ch12	1709304	1710449	-	Solyc12g007320.1.1	RING/U-box superfamily protein (AHRD V3.3 *** AT4G28890.1)	0.0419102	0.00419102	0.0251461	0.0712474	0.180214	0.41072	0.00838205	0.0167641	0.0125731	0.0880115	0.0461012	0.0712474	3.52223	0.000696775
Solyc08g005280	4847	SL3.0ch08	210644	215491	+	Solyc08g005280.2.1	Cellulose synthase (AHRD V3.3 *** A0A118JX74_CYNCS)	0.0069349	0.0079256	0.0138698	0.0188233	0.103033	0.148605	0.0089163	0.0138698	0.009907	0.0148605	0.0287303	0.0049535	3.49073	7.5824e-05								cell wall remodelling
Solyc06g066360	15760	SL3.0ch06	41773340	41789100	-	Solyc06g066360.2.1	RING/FYVE/PHD zinc finger protein, putative (AHRD V3.3 *-* G7IWF3_MEDTR)	0.00426628	0.00700888	0.00365681	0.00761835	0.0539379	0.0777072	0.00487574	0.00609468	0.00365681	0.0140178	0.00883728	0.00822782	3.4814	6.86927e-05
Solyc07g062630	1865	SL3.0ch07	65450159	65452024	-	Solyc07g062630.1.1	ABC transporter family protein (AHRD V3.3 *** B9I1V7_POPTR)	0.00514782	0.028313	0.0308869	0.0411825	0.216208	0.350051	0.0308869	0.0591999	0.0875129	0.0875129	0.0360347	0.028313	3.47998	0.000807241
Solyc02g090970	1082	SL3.0ch02	53061908	53062990	+	Solyc02g090970.1.1	MAP kinase kinase kinase 21	0.0443482	0.102001	0.11974	0.181828	0.660788	1.62758	0.106436	0.110871	0.124175	0.155219	0.048783	0.0221741	3.47567	7.74655e-05
Solyc04g071605	5578	SL3.0ch04	58657466	58663044	+	Solyc04g071605.1.1	LOW QUALITY:Retrovirus-related Pol polyprotein from transposon TNT 1-94 (AHRD V3.3 *-* A0A151RAD3_CAJCA)	0.00774802	0.00602624	0.0120525	0.0258267	0.0929762	0.120525	0.00172178	0.0120525	0.00172178	0.0215223	0.0232441	0.0215223	3.47284	2.99372e-06
Solyc03g044830	2350	SL3.0ch03	10650276	10652626	+	Solyc03g044830.3.1	Transducin/WD40 repeat-like superfamily protein (AHRD V3.3 *** AT3G18950.1)	0.0367726	0.0469872	0.0306438	0.0755881	0.359554	0.604705	0.053116	0.0776311	0.0388155	0.138919	0.204292	0.0919315	3.45373	1.09436e-05
Solyc02g090110	6144	SL3.0ch02	52367015	52373159	-	Solyc02g090110.3.1	WAK-like kinase	0.29857	0.285283	0.299352	0.927755	2.67931	4.37929	0.353282	0.438476	0.405649	1.29901	0.976214	0.599485	3.44824	2.18038e-11
Solyc01g008620	1740	SL3.0ch01	2635021	2636761	+	Solyc01g008620.3.1	Beta-1,3-glucanase (AHRD V3.3 *** Q9SYX6_TOBAC)	45.4883	38.0591	60.515	272.359	468.222	564.197	82.8909	92.7643	118.067	261.741	239.837	157.486	3.44164	1.12834e-26								cell wall remodelling
Solyc11g072920	2157	SL3.0ch11	56372110	56374267	-	Solyc11g072920.2.1	Peroxidase (AHRD V3.3 *** K4DAZ8_SOLLC)	0.0111282	0.0222563	0.0155794	0.0356101	0.166922	0.242594	0	0.0445126	0.0200307	0.0222563	0.0445126	0.0400614	3.44076	0.000102142
Solyc01g079080	6652	SL3.0ch01	78007994	78014646	-	Solyc01g079080.3.1	asynaptic protein (AHRD V3.3 *** AT2G46980.2)	0.00216575	0.00360958	0.0108288	0.0158822	0.0389835	0.0945711	0.0043315	0.00505342	0.0144383	0.0209356	0.0252671	0.0115507	3.42913	0.000588134
Solyc01g005800	3416	SL3.0ch01	512557	515973	-	Solyc01g005800.3.1	calmodulin-binding family protein (AHRD V3.3 *** AT3G13600.2)	0.0112447	0.00562237	0.00983915	0.0182727	0.0773076	0.140559	0.00983915	0.0267063	0.00562237	0.030923	0.0154615	0.0295175	3.42634	0.000247943
Solyc03g111170	6175	SL3.0ch03	63301903	63308078	-	Solyc03g111170.3.1	4-coumarate:CoA ligase-like protein (AHRD V3.3 *** G7J515_MEDTR)	0.0839887	0.132205	0.1672	0.22397	1.21784	1.9854	0.101875	0.182753	0.155535	0.472826	0.360841	0.160978	3.41389	0.000518036
Solyc06g072530	1120	SL3.0ch06	44883846	44884966	-	Solyc06g072530.3.1	CASP-like protein (AHRD V3.3 *** K4C8X3_SOLLC)	0.0514139	0.0556984	0.0428449	0.0814053	0.445587	0.79263	0.0342759	0.0471294	0.0471294	0.132819	0.132819	0.111397	3.41093	0.000103843
Solyc06g065820	1490	SL3.0ch06	41366306	41367796	-	Solyc06g065820.3.1	Ethylene Response Factor H.1	0.00322127	0.0418765	0.0322127	0.132072	0.267365	0.296357	0.0450978	0.109523	0.161063	0.103081	0.138515	0.115966	3.4039	4.61945e-05
Solyc08g059710	3120	SL3.0ch08	44853521	44856641	-	Solyc08g059710.3.1	EEIG1/EHBP1 N-terminal domain-containing protein (AHRD V3.3 *** A0A103XZJ5_CYNCS)	0.015389	0.0384725	0.0292391	0.0754062	0.227757	0.429354	0.00923341	0.0138501	0.0292391	0.0738673	0.0738673	0.0430892	3.39765	8.61699e-06
Solyc07g056000	1392	SL3.0ch07	64032112	64033504	+	Solyc07g056000.2.1	xyloglycan endo-transglycosylase	0.0724057	0.0379268	0.144811	0.258592	0.830942	1.1516	0.0517184	0.117228	0.182738	0.324102	0.193082	0.210321	3.39454	3.93324e-06							ETI	cell wall remodelling
Solyc01g073720	550	SL3.0ch01	80962981	80963531	+	Solyc01g073720.2.1	LOW QUALITY:RING/U-box superfamily protein (AHRD V3.3 --* AT3G26730.8)	0.217918	0.104601	0.122034	0.139467	1.25521	2.40581	0.130751	0.0784505	0.130751	0.200485	0.296368	0.139467	3.38899	0.000605118
Solyc08g062810	323	SL3.0ch08	52160203	52160526	+	Solyc08g062810.1.1	LOW QUALITY:DUF3511 domain protein (AHRD V3.3 *** I3SBP3_MEDTR)	0.148238	0.207533	0.074119	0.415066	1.34897	1.97157	0.281652	0.222357	0.281652	1.03767	0.815309	0.533657	3.3888	1.46468e-05
Solyc01g006950	2332	SL3.0ch01	1515155	1517487	-	Solyc01g006950.3.1	Syntaxin, putative (AHRD V3.3 *** B9SDJ9_RICCO)	0.520847	0.508495	0.40762	1.72106	4.49411	6.1287	0.559962	0.681425	0.813181	2.48483	1.79311	1.14669	3.37304	7.37244e-14
Solyc04g078660	1346	SL3.0ch04	63445461	63446807	+	Solyc04g078660.1.1	LOW QUALITY:HXXXD-type acyl-transferase family protein (AHRD V3.3 *** AT5G42830.1)	0.395786	0.399351	0.377957	0.723824	3.2162	6.07584	0.349432	0.513452	0.556239	1.88979	1.24797	0.663208	3.36851	9.51947e-07
Solyc01g107800	1074	SL3.0ch01	95112132	95113206	-	Solyc01g107800.3.1	glucuronoxylan 4-O-methyltransferase-like protein (DUF579) (AHRD V3.3 *** AT1G71690.1)	0.330619	0.647835	0.906968	2.22051	4.94588	9.15457	0.65677	1.34035	1.20184	2.77452	2.07754	1.72011	3.36756	3.26671e-08
Solyc06g067900	2040	SL3.0ch06	42204052	42206092	+	Solyc06g067900.2.1	Boron transporter, putative (AHRD V3.3 *-* A0A061G9M0_THECC)	0.0352982	0.0494175	0.0635368	0.247088	0.4024	0.625955	0.0800093	0.129427	0.13178	0.341216	0.275326	0.167078	3.36723	2.64258e-11
Solyc01g091490	1545	SL3.0ch01	84995182	84996727	-	Solyc01g091490.3.1	Class III homeobox-leucine zipper protein (AHRD V3.3 --* I0IUI3_9ASPA)	0.105627	0.13048	0.15844	0.36348	1.08112	1.92924	0.25164	0.41008	0.16776	0.512601	0.220574	0.319987	3.36118	1.06424e-07
Solyc03g007380	1361	SL3.0ch03	1929429	1930790	+	Solyc03g007380.2.1	WRKY transcription factor 52	0.0211582	0.0493691	0.0246846	0.067001	0.218635	0.521902	0.0282109	0.102265	0.215108	0.222161	0.165739	0.144581	3.35331	0.000326097
Solyc05g018870	2513	SL3.0ch05	24438275	24440788	-	Solyc05g018870.2.1	Transmembrane 9 superfamily member (AHRD V3.3 *** K4BZE1_SOLLC)	0.0171942	0.00764186	0.00764186	0.0305675	0.0974338	0.143285	0.0057314	0.00955233	0.0152837	0.0668663	0.0401198	0.0152837	3.34814	9.59283e-05
Solyc02g086280	5406	SL3.0ch02	49622703	49628109	-	Solyc02g086280.3.1	Kinase family protein (AHRD V3.3 *-* U5GCQ9_POPTR)	0.122582	0.119917	0.130577	0.389065	1.14321	1.5989	0.143901	0.212298	0.160778	0.537407	0.413937	0.317115	3.33511	1.95766e-11
Solyc12g009700	4351	SL3.0ch12	2943172	2947523	+	Solyc12g009700.2.1	Calcium-dependent lipid-binding (CaLB domain) family protein (AHRD V3.3 *-* AT1G05500.1)	0.0342119	0.0441444	0.0231758	0.151195	0.263763	0.427097	0.0529733	0.0915997	0.104843	0.38516	0.209686	0.0739419	3.32533	4.44812e-11
Solyc01g006430	5158	SL3.0ch01	1033439	1038597	-	Solyc01g006430.3.1	Fatty acid desaturase (AHRD V3.3 *** M4QSE6_9ERIC)	0.693578	0.839742	1.07807	2.74173	7.3873	11.6177	1.17024	2.00533	1.57894	3.54609	2.98192	2.40844	3.31856	7.90243e-11
Solyc08g081555	1521	SL3.0ch08	64693836	64695357	-	Solyc08g081555.1.1	1-aminocyclopropane-1-carboxylate synthase (AHRD V3.3 *-* Q96579_SOLLC)	0.596419	0.508061	0.362901	1.40742	4.51259	6.13144	0.586952	1.16128	0.807849	2.13954	1.55258	0.937231	3.31325	3.06425e-10
Solyc01g008670	14793	SL3.0ch01	2664532	2679325	-	Solyc01g008670.3.1	Cytochrome P450 (AHRD V3.3 *-* Q9AVQ2_SOLTU)	0.0240243	0.0301927	0.0360364	0.0590868	0.247385	0.440878	0.0314913	0.0506458	0.0389583	0.127264	0.120771	0.0538923	3.31325	1.21701e-06
Solyc05g018185	1002	SL3.0ch05	20203469	20204471	+	Solyc05g018185.1.1	Nodule Cysteine-Rich (NCR) secreted peptide (AHRD V3.3 -** G7K1L2_MEDTR)	0.00957709	0.00957709	0.00957709	0.0622511	0.0622511	0.110137	0.0191542	0.0335198	0.0143656	0.0478855	0.0909824	0.0383084	3.30591	0.000701542
Solyc12g008960	4033	SL3.0ch12	2265793	2269826	+	Solyc12g008960.2.1	Calmodulin-binding family protein (AHRD V3.3 *** A0A061GKK0_THECC)	0.303605	0.325036	0.389329	0.773895	2.90865	4.66718	0.498865	0.566729	0.556014	1.58946	1.12631	0.690553	3.30088	2.68292e-08
Solyc06g074500	945	SL3.0ch06	46236017	46236962	-	Solyc06g074500.2.1	DUF868 family protein (AHRD V3.3 *** G7JKY7_MEDTR)	0.162466	0.132004	0.0863103	0.238622	1.07126	1.76682	0.132004	0.198006	0.106619	0.274162	0.401089	0.213237	3.29625	1.32229e-05
Solyc11g015897	1722	SL3.0ch11	7421602	7423324	+	Solyc11g015897.1.1	F-box protein (AHRD V3.3 --* W9SM54_9ROSA)	0.0111501	0.0111501	0.0223002	0.0334503	0.156102	0.172827	0.0223002	0.00836259	0.0223002	0.0696882	0.0418129	0.0278753	3.27394	0.000316589
Solyc04g074390	1804	SL3.0ch04	60459903	60461707	-	Solyc04g074390.3.1	Glycosyltransferase (AHRD V3.3 *** M1D1E1_SOLTU)	0.0319307	0.023948	0.023948	0.0612005	0.159654	0.407117	0.0319307	0.050557	0.0425743	0.0824877	0.0718441	0.0558788	3.26559	0.000108262
Solyc12g009510	11233	SL3.0ch12	2768304	2779537	-	Solyc12g009510.2.1	Leucine-rich repeat-containing protein (AHRD V3.3 *** A0A103YKB1_CYNCS)	0.0863618	0.0735358	0.082514	0.332194	0.64301	0.933306	0.213339	0.236854	0.199231	0.444635	0.392476	0.247969	3.24919	4.61227e-17
Solyc02g080290	13305	SL3.0ch02	45109362	45122667	+	Solyc02g080290.3.1	Beta-glucosidase, putative (AHRD V3.3 *-* B9RXP7_RICCO)	0.0205746	0.0223794	0.0364568	0.0631677	0.215853	0.350852	0.0447588	0.0559485	0.0646115	0.10937	0.0844643	0.051617	3.24811	3.88132e-07								cell wall remodelling
Solyc02g084005	359	SL3.0ch02	47790194	47790553	+	Solyc02g084005.1.1	SAUR-like auxin-responsive protein family (AHRD V3.3 *** AT4G34760.1)	0.0667071	0.0133414	0.0266828	0.266828	0.253487	0.306853	0.240146	0.213463	0.320194	0.28017	0.226804	0.133414	3.23832	0.000148445
Solyc06g069130	6615	SL3.0ch06	43024370	43030985	-	Solyc06g069130.3.1	Kinesin-like protein (AHRD V3.3 *** K4C886_SOLLC)	0.0972778	0.123412	0.164792	0.320146	1.02069	1.69075	0.148095	0.226498	0.156806	0.444284	0.339021	0.242469	3.23536	5.13773e-08
Solyc05g056420	11605	SL3.0ch05	66564382	66575987	-	Solyc05g056420.3.1	Diacylglycerol kinase (AHRD V3.3 *** K4C2W6_SOLLC)	0.0161394	0.0144841	0.0182085	0.0252436	0.134909	0.218916	0.016967	0.0182085	0.0157255	0.0504873	0.0426245	0.026899	3.2255	1.71134e-05
Solyc06g082535	1533	SL3.0ch06	48376197	48377730	-	Solyc06g082535.1.1	cinnamate-4-hydroxylase (AHRD V3.3 *** AT2G30490.1)	2.08836	2.70516	3.55365	4.17359	24.0553	37.1333	2.06957	3.42528	3.44407	6.67836	6.64079	3.62254	3.22517	0.000820442
Solyc03g118000	884	SL3.0ch03	68471751	68472635	-	Solyc03g118000.1.1	Inositol polyphosphate multikinase (AHRD V3.3 *** K4BLV1_SOLLC)	0.314767	0.179092	0.141102	0.347329	1.48158	2.97401	0.179092	0.314767	0.168238	0.520994	0.483005	0.141102	3.21606	4.25634e-05
Solyc12g036390	3395	SL3.0ch12	46428311	46431706	-	Solyc12g036390.2.1	Calmodulin binding protein-like, putative (AHRD V3.3 *** A0A061G202_THECC)	0.359228	0.489343	0.5148	1.9008	3.66441	4.89908	0.511971	0.444085	0.545914	2.46227	1.46096	0.8217	3.19813	1.16837e-16
Solyc10g085010	1072	SL3.0ch10	64475155	64476227	-	Solyc10g085010.2.1	PAR1 protein (AHRD V3.3 *** A0A061EYI9_THECC)	3.83606	4.49853	5.59519	16.0694	37.7384	52.7425	4.71786	5.08491	5.87719	19.2072	14.6594	8.20479	3.19465	3.58493e-13
Solyc01g105190	6172	SL3.0ch01	93350914	93357086	+	Solyc01g105190.3.1	Pentatricopeptide repeat (PPR) superfamily protein (AHRD V3.3 --* AT1G79540.1)	0.00544636	0.014783	0.00778051	0.0746929	0.0848076	0.0560197	0.0210074	0.0357904	0.0272318	0.0793613	0.0560197	0.0365684	3.19251	3.00579e-11
Solyc08g067620	22713	SL3.0ch08	56680654	56703367	+	Solyc08g067620.3.1	Pleiotropic drug resistance ABC transporter (AHRD V3.3 *** W0TUG3_ACAMN)	0.322887	0.237883	0.141673	0.902475	1.89968	2.46933	0.344243	0.448066	0.427978	1.32073	0.984307	0.65994	3.19136	1.28788e-13
Solyc09g075710	17986	SL3.0ch09	67741505	67759491	-	Solyc09g075710.2.1	Alpha/beta-Hydrolases superfamily protein (AHRD V3.3 *-* A0A061EKQ6_THECC)	0.108411	0.111615	0.107877	0.193857	0.808807	1.46728	0.0958606	0.125767	0.088117	0.259011	0.151401	0.123898	3.18574	0.000244386
Solyc12g045030	1380	SL3.0ch12	61357135	61358515	+	Solyc12g045030.2.1	NAD(P)-binding Rossmann-fold superfamily protein (AHRD V3.3 *** AT3G55310.1)	5.20634	3.96127	3.70391	16.8328	32.7996	46.6623	11.2682	13.3376	11.1048	29.6904	24.1189	15.2121	3.18176	1.63555e-17
Solyc01g105300	1547	SL3.0ch01	93410841	93412388	-	Solyc01g105300.3.1	Metacaspase-1 (AHRD V3.3 *-* A0A0B2R4L3_GLYSO)	0.0713611	0.0930797	0.217186	0.325779	0.902873	1.66302	0.108593	0.179954	0.114798	0.344395	0.30406	0.347497	3.17696	1.74067e-05
Solyc04g009435	7259	SL3.0ch04	2854903	2862162	+	Solyc04g009435.1.1	NAC domain protein (AHRD V3.3 *** Q6RH27_SOLLC)	0.0840179	0.127019	0.169359	0.312917	0.848117	1.70748	0.16142	0.232868	0.221622	0.412151	0.292409	0.171344	3.17612	4.50066e-07
Solyc03g119240	4760	SL3.0ch03	69369061	69373821	+	Solyc03g119240.3.1	Protein kinase family protein (AHRD V3.3 *** AT5G38210.2)	0.199743	0.212857	0.219919	0.388389	1.64233	2.68543	0.219919	0.26935	0.284482	0.653704	0.443873	0.318782	3.16601	5.06294e-07
Solyc01g008300	2516	SL3.0ch01	2339578	2342094	-	Solyc01g008300.2.1	HXXXD-type acyl-transferase family protein (AHRD V3.3 *** AT3G26040.1)	0.0992258	0.0915931	0.0839603	0.112583	0.704122	1.22124	0.0648784	0.0858685	0.0534293	0.135481	0.15838	0.1164	3.16553	6.28884e-05
Solyc02g078530	4887	SL3.0ch02	43765190	43770077	+	Solyc02g078530.3.1	Kinase family protein (AHRD V3.3 *** B9IG83_POPTR)	0.0501122	0.0520774	0.101207	0.141493	0.468697	0.895142	0.0442167	0.0874507	0.0835204	0.174901	0.11005	0.0972767	3.15088	7.62478e-06
Solyc04g007580	494	SL3.0ch04	1262147	1262641	+	Solyc04g007580.1.1	LOW QUALITY:DUF4228 domain protein (AHRD V3.3 *** G7IAV0_MEDTR)	0.698605	0.756822	0.640388	2.0376	5.4433	7.94664	0.310491	0.582171	0.640388	3.32808	1.18375	0.727714	3.14821	6.74339e-10
Solyc01g008650	2567	SL3.0ch01	2646366	2648933	-	Solyc01g008650.3.1	Cytochrome P450 (AHRD V3.3 *** Q9AVQ2_SOLTU)	0.00935146	0.00374059	0.00374059	0.0261841	0.0392761	0.0561088	0.00374059	0.0112218	0.00935146	0.0355356	0.0467573	0.0112218	3.13572	0.000324348
Solyc10g080010	2676	SL3.0ch10	61559031	61561707	+	Solyc10g080010.2.1	Glycosyltransferase (AHRD V3.3 *** Q5QPZ6_MEDTR)	0.340887	0.296033	0.296033	0.778657	2.36288	3.62954	0.38574	0.455711	0.450329	1.35099	0.893482	0.604625	3.13287	3.13304e-09
Solyc10g008730	904	SL3.0ch10	2791922	2792826	-	Solyc10g008730.3.1	Transmembrane protein, putative (AHRD V3.3 *** G7IKA1_MEDTR)	0.360882	0.286583	0.398031	0.944661	2.73846	3.87948	0.398031	0.626236	0.488252	1.1251	0.89159	0.504173	3.12315	5.76962e-09
Solyc08g066270	2236	SL3.0ch08	54830109	54832345	-	Solyc08g066270.2.1	kinase family with leucine-rich repeat domain-containing protein (AHRD V3.3 *** AT5G25930.1)	0.0708521	0.0536758	0.066558	0.307026	0.547493	0.513141	0.145998	0.139557	0.201821	0.483082	0.360701	0.203968	3.10302	5.63848e-20
Solyc07g006420	911	SL3.0ch07	1238055	1238966	+	Solyc07g006420.1.1	LOW QUALITY:transmembrane protein (AHRD V3.3 *** AT2G18680.1)	3.51792	2.53838	1.94855	8.64208	20.4598	26.2159	3.9129	4.57119	4.4764	14.2139	12.4813	6.7304	3.06844	6.96545e-13
Solyc04g054690	2558	SL3.0ch04	52991192	52993750	-	Solyc04g054690.3.1	ascorbate oxidase	0.0769517	0.12575	0.142642	0.307807	0.885883	1.14677	0.159534	0.279654	0.247747	0.675673	0.386635	0.279654	3.01134	7.39054e-08
Solyc05g009890	1361	SL3.0ch05	4112480	4113841	-	Solyc05g009890.1.1	LOW QUALITY:Eukaryotic aspartyl protease family protein (AHRD V3.3 *** AT3G25700.1)	0.0282109	0.067001	0.0458428	0.19395	0.423164	0.338531	0.0493691	0.0881592	0.11637	0.172792	0.141055	0.141055	3.00389	2.30122e-08
Solyc07g043250	482	SL3.0ch07	57035478	57035960	-	Solyc07g043250.1.1	LOW QUALITY:VQ motif-containing protein, putative (AHRD V3.3 *-* A0A061DVP3_THECC)	3.76874	2.98318	3.13233	11.6642	19.8878	33.3618	5.46915	6.42377	5.52882	11.9128	9.6456	6.10556	2.99513	3.80269e-14							ETI
Solyc10g076480	3164	SL3.0ch10	59570275	59573439	+	Solyc10g076480.2.1	Ammonium transporter (AHRD V3.3 *** K4D1Z0_SOLLC)	0.599416	0.798209	0.954512	1.90447	5.43723	8.2947	1.10626	1.23525	1.35665	3.13365	2.59949	1.45681	2.99113	1.6234e-08
Solyc12g006840	6891	SL3.0ch12	1254159	1261050	+	Solyc12g006840.2.1	Serine/threonine-protein kinase (AHRD V3.3 *** K9LQT0_ARATH)	0.0508724	0.0557506	0.0550537	0.158889	0.390254	0.521268	0.121954	0.144255	0.142861	0.256453	0.22788	0.121257	2.99084	1.10393e-10
Solyc10g076780	1247	SL3.0ch10	59838982	59840229	+	Solyc10g076780.1.1	LOW QUALITY:Alpha 1,4-glycosyltransferase family protein (AHRD V3.3 *** A0A061EQG3_THECC)	0.138546	0.165485	0.127	0.477212	0.954425	1.41239	0.153939	0.173182	0.230909	0.531091	0.307879	0.211667	2.99069	4.63112e-10
Solyc01g010060	701	SL3.0ch01	4623523	4624224	-	Solyc01g010060.2.1	LOW QUALITY:ARM repeat superfamily protein (AHRD V3.3 --* AT5G65920.2)	0.164202	0.307879	0.184727	0.472081	1.37519	2.49724	0.492606	0.533657	0.725226	1.67623	0.821011	0.383138	2.98948	1.65065e-05
Solyc08g081540	2650	SL3.0ch08	64688673	64691323	+	Solyc08g081540.3.1	1-aminocyclopropane-1-carboxylate synthase 1A	0.0235526	0.0235526	0.0326112	0.0416699	0.192044	0.282631	0.0307995	0.0452934	0.0471051	0.115951	0.0561638	0.0362347	2.95798	0.000213352
Solyc01g097570	781	SL3.0ch01	88240637	88241418	+	Solyc01g097570.2.1	LOW QUALITY:kinase-like protein (AHRD V3.3 --* AT1G66940.4)	0.036851	0.0552765	0.0552765	0.239531	0.343943	0.36851	0.178113	0.13512	0.0921275	0.558907	0.239531	0.147404	2.95181	8.87314e-09
Solyc02g086700	2032	SL3.0ch02	49984773	49986805	-	Solyc02g086700.3.1	Beta-1,3-glucanase (AHRD V3.3 *** Q9SYX6_TOBAC)	0.295309	0.73473	0.340196	2.23018	3.68074	2.95309	1.11981	4.62336	1.93014	2.43807	3.66892	2.19474	2.93487	2.16346e-12								cell wall remodelling
Solyc01g073890	8196	SL3.0ch01	81096088	81104284	+	Solyc01g073890.3.1	Cysteine/Histidine-rich C1 domain family protein (AHRD V3.3 *-* AT2G27660.1)	0.0591795	0.0644529	0.0802731	0.186913	0.474608	0.638084	0.118945	0.139453	0.107812	0.249608	0.25371	0.176367	2.93255	7.30687e-10
Solyc03g114860	1644	SL3.0ch03	66233972	66235616	-	Solyc03g114860.3.1	UDP-arabinose mutase-like protein	1.91241	3.51824	4.51386	11.8978	19.0365	32.6277	5.59999	7.29342	9.55327	11.8598	9.99122	7.88028	2.93098	1.83034e-09								cell wall remodelling
Solyc12g009740	5182	SL3.0ch12	2963848	2969030	+	Solyc12g009740.2.1	Leucine-rich repeat receptor-like protein kinase family protein (AHRD V3.3 *-* AT3G24240.1)	0.00463333	0.00463333	0.00185333	0.0240933	0.02502	0.0203867	0.0157533	0.00741333	0.0296533	0.0491133	0.01946	0.0157533	2.91184	2.67871e-05
Solyc11g072630	10621	SL3.0ch11	56155783	56166404	+	Solyc11g072630.2.1	mitogen-activated protein kinase 4	0.179058	0.136102	0.163232	0.253213	1.08746	1.62509	0.170015	0.199405	0.128867	0.463923	0.47387	0.286221	2.90493	1.97101e-06
Solyc04g082970	6735	SL3.0ch04	66510440	66517175	+	Solyc04g082970.3.1	electron protein, putative (Protein of unknown function, DUF547) (AHRD V3.3 *** AT1G43020.1)	0.0891277	0.0770063	0.134761	0.283783	0.621755	0.949744	0.126918	0.143317	0.146169	0.339398	0.318008	0.206063	2.88924	5.42526e-09
Solyc07g032020	12180	SL3.0ch07	33700338	33712518	+	Solyc07g032020.2.1	DNA-directed RNA polymerase subunit (AHRD V3.3 --* A0A0R0KYG7_SOYBN)	0.0102517	0.0082802	0.00630873	0.0197148	0.0611158	0.0713675	0.00985738	0.0118289	0.00788591	0.0201091	0.0157718	0.0157718	2.8859	1.38679e-06
Solyc09g075820	5890	SL3.0ch09	67858733	67864623	-	Solyc09g075820.3.1	Sugar transporter protein 2	2.29343	2.88452	5.10213	10.7627	21.9209	30.8973	5.39074	6.68299	5.57744	11.4737	10.6404	7.82848	2.88156	1.99251e-09
Solyc10g086280	1756	SL3.0ch10	65280996	65282752	-	Solyc10g086280.2.1	Heavy metal transport/detoxification superfamily protein (AHRD V3.3 *** AT5G03380.1)	1.40506	1.78503	1.69209	3.47166	9.74797	16.6694	1.72489	2.01465	2.02559	3.89536	2.96868	1.97638	2.88003	9.4883e-08
Solyc02g093870	9769	SL3.0ch02	55199699	55209468	+	Solyc02g093870.3.1	Amino acid transporter, putative (AHRD V3.3 *-* B9RBN4_RICCO)	0.724615	0.721174	0.903557	2.16549	4.67067	7.00527	1.08594	1.38975	1.11494	3.0189	2.72493	1.6852	2.82473	3.23012e-11
Solyc01g107090	705	SL3.0ch01	94623935	94624640	-	Solyc01g107090.2.1	LOW QUALITY:beta-1,4-xylosidase (AHRD V3.3 *** AT3G19615.1)	0.986434	1.20413	1.21093	2.07491	6.61251	11.3406	0.966025	1.5987	1.11569	3.02053	2.77562	1.67354	2.82395	1.95088e-06
Solyc05g007170	8353	SL3.0ch05	1779480	1787833	+	Solyc05g007170.3.1	Disease resistance protein, putative (AHRD V3.3 *** Q6L432_SOLDE)	0.00229969	0.00402447	0.00747401	0.0206973	0.0275963	0.0333456	0.0241468	0.0356453	0.00459939	0.0270214	0.029896	0.0235719	2.81976	6.14906e-06
Solyc05g007610	19466	SL3.0ch05	2136081	2155547	+	Solyc05g007610.3.1	Disease resistance protein (AHRD V3.3 *-* A0A103XDK1_CYNCS)	0.0323204	0.031827	0.0298532	0.148773	0.185534	0.2144	0.0579794	0.0663679	0.0555122	0.122867	0.145812	0.110778	2.81355	2.03994e-42
Solyc01g059965	2046	SL3.0ch01	69321663	69323709	+	Solyc01g059965.1.1	Beta-1,3-glucanase (AHRD V3.3 *** G9G7S0_HEVBR)	1.87471	2.20554	2.92351	5.46457	14.3618	21.1732	4.52135	6.09104	6.4383	9.72314	8.34116	7.96575	2.80866	1.52865e-08								cell wall remodelling
Solyc06g051090	1913	SL3.0ch06	34291933	34293846	-	Solyc06g051090.2.1	U-box domain-containing protein 13 (AHRD V3.3 *** W9RRI9_9ROSA)	0.0401497	0.0501872	0.0276029	0.0677527	0.213295	0.401497	0.0326217	0.0376404	0.0200749	0.105393	0.0602246	0.0526965	2.80854	0.0003355
Solyc08g016150	278	SL3.0ch08	6950287	6950565	+	Solyc08g016150.1.1	LOW QUALITY:Avr9/Cf-9 rapidly elicited protein 180 (AHRD V3.3 *** Q9FQZ1_TOBAC)	0.292651	0.636945	0.550872	2.3412	3.32244	3.02979	0.671375	0.98124	1.34275	3.33966	1.97969	1.35996	2.80284	2.50094e-13							ETI
Solyc03g111540	2871	SL3.0ch03	63629487	63632358	-	Solyc03g111540.2.1	cysteine-rich RECEPTOR-like kinase (AHRD V3.3 *** AT4G23160.1)	0.0501697	0.0367911	0.0501697	0.0986671	0.28095	0.399685	0.0334465	0.0936501	0.046825	0.107029	0.128769	0.0969947	2.77771	3.76035e-06
Solyc06g053550	3191	SL3.0ch06	36453401	36456592	-	Solyc06g053550.3.1	Peroxisomal membrane protein PMP22 (AHRD V3.3 *** A0A199UZZ3_ANACO)	0.142944	0.130906	0.200121	0.388205	0.905812	1.40536	0.159495	0.242252	0.186579	0.637981	0.50256	0.365635	2.77569	5.87242e-08
Solyc06g008295	363	SL3.0ch06	2159631	2159994	-	Solyc06g008295.1.1	Calcium-dependent phosphotriesterase superfamily protein (AHRD V3.3 --* AT3G57020.2)	0.0395844	0.0527793	0.0263896	0.224312	0.237507	0.211117	0.171533	0.211117	0.131948	0.184727	0.0923637	0.224312	2.76759	0.000630856
Solyc08g065210	551	SL3.0ch08	53112825	53113376	+	Solyc08g065210.1.1	LOW QUALITY:Type I inositol-1,4,5-trisphosphate 5-phosphatase (AHRD V3.3 --* A0A072UDV5_MEDTR)	0.0957102	0.156617	0.121813	0.478551	0.687373	0.948401	0.139215	0.252327	0.156617	0.591663	0.452448	0.304532	2.76217	2.35442e-08							ETI
Solyc08g081850	926	SL3.0ch08	64917067	64917993	+	Solyc08g081850.1.1	LOW QUALITY:transmembrane protein, putative (DUF1191) (AHRD V3.3 *** AT4G23720.1)	0.139891	0.13471	0.295325	0.77717	1.14503	1.31601	0.196883	0.430034	0.393766	1.08804	0.797895	0.709815	2.76203	7.79337e-10
Solyc03g033800	167	SL3.0ch03	5441635	5441802	-	Solyc03g033800.1.1	LOW QUALITY:Cam-binding protein 60-like G (AHRD V3.3 --* AT5G26920.3)	0.257299	0.114355	0.171533	0.771897	0.972018	1.28649	0.22871	0.428831	0.343065	1.05778	0.943429	0.829074	2.75858	8.30329e-06
Solyc01g103470	1039	SL3.0ch01	91949067	91950106	-	Solyc01g103470.2.1	Cytosolic Fe-S cluster assembly factor nar-1 (AHRD V3.3 *** A0A1D1Z971_9ARAE)	0.212436	0.217055	0.207818	0.6096	1.14993	1.79647	0.309418	0.300182	0.443346	0.674255	0.480291	0.290946	2.75158	3.89557e-09
Solyc03g123680	722	SL3.0ch03	71955919	71956641	-	Solyc03g123680.1.1	RING/U-box superfamily protein (AHRD V3.3 *** AT1G72310.1)	0.318866	0.50487	0.259078	1.04296	1.88662	3.09565	0.318866	0.405225	0.484941	1.28875	0.770592	0.631088	2.74443	1.43305e-07
Solyc06g062550	1466	SL3.0ch06	39586611	39588077	+	Solyc06g062550.4.1	LES459817 putative phosphatase 14A	0.297931	0.566397	0.504191	1.19172	1.2834	5.03209	0.775931	0.674438	1.09678	0.995286	0.815218	0.654794	2.73295	5.87607e-05
Solyc03g036470	2059	SL3.0ch03	6475098	6477157	+	Solyc03g036470.2.1	Phenylalanine ammonia-lyase (AHRD V3.3 *** PAL1_SOLLC)	0.177195	0.32408	0.359053	0.559563	1.86521	2.3828	0.475628	0.631839	0.874316	1.2427	0.657486	0.673807	2.72907	4.66491e-06
Solyc08g014010	7506	SL3.0ch08	3601942	3609448	+	Solyc08g014010.3.1	Transmembrane protein, putative (AHRD V3.3 *** A0A072VMY8_MEDTR)	0.126679	0.102367	0.0863718	0.111324	0.671141	0.946891	0.103006	0.175303	0.104926	0.206653	0.166985	0.102367	2.72905	0.000117745
Solyc02g077290	5839	SL3.0ch02	42839052	42844891	+	Solyc02g077290.2.1	glutamate receptor 1.2	0.398872	0.315808	0.256594	0.484403	1.93021	2.89326	0.312518	0.387358	0.291135	0.763202	0.690007	0.475357	2.72842	6.05348e-06
Solyc08g076080	5410	SL3.0ch08	60248425	60253835	-	Solyc08g076080.3.1	Xyloglucan endotransglucosylase/hydrolase (AHRD V3.3 *** K4CMX5_SOLLC)	0.0213029	0.0142019	0.0106514	0.025741	0.0869868	0.135806	0.0150895	0.0159772	0.00798858	0.0328419	0.0310667	0.0221905	2.71306	0.0002624								cell wall remodelling
Solyc01g009160	1149	SL3.0ch01	3106221	3107370	-	Solyc01g009160.2.1	harpin-induced1-like	0.250587	0.233881	0.150352	0.463585	1.25711	1.71234	0.292351	0.31741	0.25894	0.69329	0.480291	0.309057	2.70916	7.58458e-07
Solyc03g120390	1549	SL3.0ch03	70294586	70296135	+	Solyc03g120390.3.1	Auxin responsive protein IPR003311 AUX_IAA protein	1.86849	2.32089	2.73301	6.4514	13.7084	17.653	2.19385	3.20711	1.80961	6.58774	5.65194	5.21503	2.70657	1.41046e-11
Solyc06g070950	20946	SL3.0ch06	43695699	43716645	-	Solyc06g070950.2.1	ABC transporter A family protein (AHRD V3.3 *** A0A072UUA7_MEDTR)	0.0105473	0.0105473	0.0158209	0.0497557	0.0907984	0.0623665	0.0151331	0.0373741	0.0155916	0.0729138	0.0628251	0.0300368	2.70651	4.33447e-16
Solyc02g093310	3226	SL3.0ch02	54853273	54856499	-	Solyc02g093310.3.1	PI-PLC X domain-containing protein (AHRD V3.3 *** W9RGD5_9ROSA)	0.0922778	0.120557	0.191997	0.156277	0.718874	1.33208	0.139905	0.169672	0.150324	0.245578	0.22623	0.0997196	2.706	0.000482003
Solyc10g055200	584	SL3.0ch10	56431129	56431713	+	Solyc10g055200.1.1	Dirigent protein (AHRD V3.3 *** K4D1B3_SOLLC)	8.86691	12.9802	18.4563	43.8502	73.3573	101.986	15.3693	20.7551	25.7715	40.443	35.8125	32.2739	2.69645	1.26142e-10							ETI
Solyc09g007730	2519	SL3.0ch09	1272678	1275197	+	Solyc09g007730.3.1	Kinase family protein (AHRD V3.3 *** B9NAB5_POPTR)	0.104825	0.0838604	0.0895781	0.163909	0.554622	0.771897	0.148662	0.152473	0.188686	0.377372	0.263017	0.200121	2.6927	6.91005e-06
Solyc09g009535	4049	SL3.0ch09	2949333	2953382	-	Solyc09g009535.1.1	Alpha/beta-Hydrolases superfamily protein (AHRD V3.3 *** A0A061ETT5_THECC)	0.316636	0.27513	0.221764	1.19183	1.64841	1.51321	0.381861	0.641574	0.51824	0.949909	1.13847	0.705613	2.68776	3.0814e-49
Solyc06g062420	651	SL3.0ch06	39489350	39490001	-	Solyc06g062420.3.1	transmembrane protein (AHRD V3.3 -** AT3G21351.1)	0.832407	1.0755	0.589314	2.74768	4.89868	5.71635	1.0976	1.43645	1.81951	5.89314	3.91894	2.1289	2.68457	1.04174e-12
Solyc12g005840	3062	SL3.0ch12	474502	477564	-	Solyc12g005840.2.1	Ras-related small GTP-binding family protein (AHRD V3.3 *** AT3G21700.3)	0.213254	0.260295	0.283816	0.849879	1.35479	1.85343	0.4563	0.509614	0.459436	0.863991	0.774613	0.581743	2.68401	1.61084e-14
Solyc09g010780	3058	SL3.0ch09	4070840	4073898	-	Solyc09g010780.3.1	Protein phosphatase 2C family protein (AHRD V3.3 *** G7L4F6_MEDTR)	0.303028	0.237084	0.274766	0.650018	1.48217	2.19342	0.263775	0.417645	0.273196	0.813308	0.785046	0.551102	2.68235	3.31253e-09
Solyc09g075910	2357	SL3.0ch09	67969822	67972179	-	Solyc09g075910.1.1	Serine/threonine-protein kinase (AHRD V3.3 *** K4CVG8_SOLLC)	0.619205	0.551989	0.42163	1.34636	2.97381	4.06557	1.21397	1.86169	1.44413	2.47275	2.00631	1.46043	2.67101	2.35821e-10							ETI
Solyc11g069390	1317	SL3.0ch11	54280924	54282241	-	Solyc11g069390.1.1	hydroxyproline-rich glycoprotein family protein (AHRD V3.3 *** AT3G45230.1)	0.102035	0.0473732	0.120255	0.200425	0.488308	0.728818	0.0364409	0.0510173	0.0983905	0.229578	0.196781	0.167628	2.66833	4.32378e-05
Solyc11g008750	683	SL3.0ch11	2931573	2932256	+	Solyc11g008750.1.1	LOW QUALITY:Branched-chain-amino-acid aminotransferase (AHRD V3.3 --* A3C731_ORYSJ)	0.147458	0.161501	0.0561744	0.765376	0.5477	0.596853	0.15448	0.112349	0.119371	0.42833	0.358112	0.217676	2.66449	2.32847e-08
Solyc03g033790	11815	SL3.0ch03	5429571	5441386	+	Solyc03g033790.3.1	P-loop containing nucleoside triphosphate hydrolases superfamily protein (AHRD V3.3 *** AT3G50940.1)	0.400785	0.40363	0.37599	1.25276	2.28155	2.66729	0.585731	0.748321	0.610932	1.88848	1.71207	0.984077	2.65843	1.75819e-19
Solyc01g008050	1950	SL3.0ch01	2134653	2136603	+	Solyc01g008050.3.1	Trichome birefringence-like 27 (AHRD V3.3 *** A0A061E629_THECC)	0.0221559	0.0418501	0.0516972	0.0787766	0.189556	0.342186	0.0270795	0.0615442	0.064006	0.096009	0.108318	0.0689295	2.65777	0.000402966
Solyc05g013710	5865	SL3.0ch05	7009597	7015462	-	Solyc05g013710.3.1	Quinolinate synthase A (AHRD V3.3 *-* W9RJG8_9ROSA)	0.254638	0.191592	0.15966	0.218612	1.15774	1.75872	0.116266	0.140829	0.0949775	0.365991	0.313589	0.198143	2.65063	0.000124342
Solyc12g057130	6449	SL3.0ch12	64157758	64164207	+	Solyc12g057130.2.1	Protein FAM91A1 (AHRD V3.3 *** A0A0B2QR44_GLYSO)	0.00446782	0.0059571	0.016382	0.0230838	0.0528693	0.0655281	0.00744637	0.00893565	0.00968029	0.0126588	0.0119142	0.0193606	2.64668	0.000631461
Solyc03g083680	314	SL3.0ch03	55071897	55072211	+	Solyc03g083680.1.1	LOW QUALITY:P-loop containing nucleoside triphosphate hydrolases superfamily protein (AHRD V3.3 --* AT4G30100.2)	0.22871	0.426925	0.381183	1.418	1.98215	1.96691	0.381183	0.762367	0.45742	1.4485	1.49424	0.899593	2.62628	7.12372e-12
Solyc06g076300	4359	SL3.0ch06	47544439	47548798	-	Solyc06g076300.3.1	Haloacid dehalogenase-like hydrolase (AHRD V3.3 *** G7JUV7_MEDTR)	0.122276	0.148714	0.178457	0.189473	0.804157	1.30648	0.215911	0.268787	0.197184	0.275396	0.299631	0.182863	2.61697	0.000107516
Solyc09g011590	8845	SL3.0ch09	4866430	4875275	+	Solyc09g011590.3.1	Glutathione S-transferase-like protein (AHRD V3.3 *-* A8DUB0_SOLLC)	2.26463	2.14464	2.24183	5.43599	11.5213	16.8281	3.57422	4.46683	3.59594	8.03508	7.23314	5.03475	2.61467	6.50476e-11
Solyc06g060470	722	SL3.0ch06	38614117	38614839	+	Solyc06g060470.1.1	LOW QUALITY:VQ motif-containing protein, putative (AHRD V3.3 *** A0A061FH83_THECC)	0.205934	0.0930024	0.0664303	0.59123	0.604516	0.631088	0.119575	0.265721	0.166076	0.783878	0.637731	0.199291	2.60943	1.44555e-08
Solyc01g010410	2360	SL3.0ch01	5255864	5258224	+	Solyc01g010410.3.1	Zinc finger family protein (AHRD V3.3 *** B9HID5_POPTR)	0.0345826	0.0244112	0.022377	0.0793365	0.117988	0.20953	0.0142399	0.0508568	0.0162742	0.0773023	0.0427197	0.0650966	2.60571	1.03214e-05
Solyc10g008960	1046	SL3.0ch10	2982167	2983213	-	Solyc10g008960.1.1	Kinase family protein (AHRD V3.3 *** U5FVU7_POPTR)	0.481667	0.578001	0.541302	1.26151	3.01386	3.82582	1.17435	1.71107	1.06426	1.62849	1.74318	1.38995	2.59996	4.40448e-09							ETI
Solyc02g092210	1331	SL3.0ch02	54002258	54003589	+	Solyc02g092210.1.1	Alpha-6-galactosyltransferase (AHRD V3.3 *** Q5TIN2_SOLTU)	1.29087	1.34857	1.16467	2.99641	5.81614	10.226	1.41708	1.67309	1.54328	3.45795	2.6791	2.15266	2.59823	9.69881e-09								cell wall remodelling
Solyc07g056400	1451	SL3.0ch07	64396226	64397677	+	Solyc07g056400.1.1	Protein kinase superfamily protein (AHRD V3.3 *** AT3G14370.1)	0.0363857	0.0926181	0.079387	0.307625	0.387011	0.363857	0.0992337	0.181928	0.0826948	0.297701	0.168697	0.0661558	2.59384	2.35663e-09							ETI
Solyc12g094390	728	SL3.0ch12	65597348	65598076	+	Solyc12g094390.1.1	LOW QUALITY:Syringolide-induced protein 14-1-1 (AHRD V3.3 *** T2DNU1_PHAVU)	0.303064	0.250358	0.454597	0.744484	1.83815	2.4311	0.56001	0.527069	0.632482	0.92237	0.968488	0.665424	2.57601	1.89241e-06							ETI
Solyc06g053290	347	SL3.0ch06	36104098	36104445	+	Solyc06g053290.1.1	SAUR-like auxin-responsive family protein (AHRD V3.3 *** G7J880_MEDTR)	3.61599	2.34625	2.02882	6.37628	12.7664	19.8465	2.41526	3.05013	2.47046	5.68621	6.39008	4.34746	2.57341	2.30927e-08							ETI
Solyc02g062385	1154	SL3.0ch02	34527407	34528561	-	Solyc02g062385.1.1	GATA transcription factor (AHRD V3.3 *** K4B6C7_SOLLC)	0.17881	0.20376	0.349303	0.499004	1.28493	1.85047	0.174651	0.245344	0.216235	0.615438	0.499004	0.220393	2.5685	1.32623e-05
Solyc06g007440	1786	SL3.0ch06	1452508	1454294	-	Solyc06g007440.3.1	Non-specific serine/threonine protein kinase (AHRD V3.3 *** K4C3C6_SOLLC)	0.416593	0.462284	0.763306	1.01326	2.78983	4.28687	0.970258	1.05626	0.959507	1.42179	1.30891	0.96757	2.55895	7.44404e-06
Solyc08g067100	4001	SL3.0ch08	56075310	56079311	-	Solyc08g067100.2.1	Eukaryotic aspartyl protease family protein (AHRD V3.3 *** AT5G10770.1)	1.63337	2.27184	2.33185	5.11014	11.3412	14.2419	2.05102	3.06033	3.22354	5.21456	4.93733	3.718	2.55403	3.39915e-10
Solyc10g011910	1835	SL3.0ch10	4174666	4176501	-	Solyc10g011910.3.1	WRKY transcription factor 25	0.0994067	0.073247	0.0706311	0.115102	0.436866	0.627832	0.0366235	0.0837109	0.0523193	0.14911	0.185734	0.107255	2.55373	0.000186452
Solyc04g077270	3620	SL3.0ch04	62328800	62332420	-	Solyc04g077270.3.1	Serine/threonine-protein kinase (AHRD V3.3 *** M1A1I5_SOLTU)	0.397921	0.50536	0.676466	1.64209	2.45252	3.62904	1.15265	1.22295	1.3463	1.57975	1.51873	1.17652	2.54954	2.52877e-11
Solyc01g060020	5031	SL3.0ch01	69340218	69345249	-	Solyc01g060020.3.1	beta-1,3-glucanase TOMB13GLUB	0.0992653	0.174669	0.269162	0.343611	0.931566	1.39449	0.274888	0.382744	0.408515	0.706311	0.531642	0.428559	2.54569	3.99822e-05								cell wall remodelling
Solyc07g054180	4158	SL3.0ch07	62662176	62666334	-	Solyc07g054180.3.1	Clathrin light chain protein (AHRD V3.3 *** AT2G20760.1)	0.00577412	0.00808377	0.00692894	0.0219417	0.0438833	0.0357995	0.0161675	0.00808377	0.00923859	0.0242513	0.0254061	0.0300254	2.54406	9.21657e-05
Solyc03g005470	3922	SL3.0ch03	365958	369880	+	Solyc03g005470.3.1	HR-like lesion-inducing protein-like protein (AHRD V3.3 *** AT4G14420.1)	1.80094	2.01886	2.9077	4.97309	10.6954	16.9749	1.78992	1.98581	2.0005	4.88861	3.92632	2.83792	2.54053	8.98538e-08
Solyc06g050630	2732	SL3.0ch06	33449764	33452496	-	Solyc06g050630.3.1	arogenate dehydrogenase (AHRD V3.3 *-* AT5G34930.3)	0.300511	0.219672	0.226702	0.367292	1.28289	1.93487	0.28821	0.263607	0.223187	0.537757	0.497338	0.337416	2.54038	1.79208e-05
Solyc12g099980	3060	SL3.0ch12	67885342	67888402	-	Solyc12g099980.2.1	Leucine-rich repeat receptor-like protein kinase family protein (AHRD V3.3 *** AT4G08850.1)	0.364023	0.279294	0.298123	1.31645	1.59417	1.62712	0.508377	0.637041	0.568002	1.2176	1.38392	1.12816	2.53941	5.26401e-59
Solyc04g058160	1142	SL3.0ch04	55193944	55195086	+	Solyc04g058160.2.1	Calcium-binding protein (AHRD V3.3 *** A0A1B0WUT3_SOLHA)	0.361374	0.264727	0.28994	1.16816	1.58836	1.65139	0.327758	0.399192	0.361374	0.781576	0.865617	0.806788	2.53682	2.5379e-27
Solyc03g121340	260	SL3.0ch03	70948952	70949212	+	Solyc03g121340.1.1	LOW QUALITY:isopentenyltransferase 5 (AHRD V3.3 --* AT5G19040.3)	0.202422	0.312833	0.276029	0.699275	1.54576	1.60097	0.294431	0.404843	0.386441	1.04891	0.607265	0.294431	2.53528	3.4587e-06
Solyc02g076930	3492	SL3.0ch02	42605699	42609191	+	Solyc02g076930.2.1	U-box domain-containing 7-like protein (AHRD V3.3 *** A0A0B0P2C2_GOSAR)	0.0728756	0.0756256	0.0770006	0.180126	0.407003	0.495004	0.0907507	0.0797506	0.0343753	0.151251	0.178751	0.138876	2.52573	1.14068e-08
Solyc06g071150	4350	SL3.0ch06	43881172	43885522	+	Solyc06g071150.3.1	HIPL1-like protein (AHRD V3.3 *** A0A0B0MLG6_GOSAR)	0.024285	0.024285	0.0231811	0.0474661	0.121425	0.173307	0.0275966	0.0618164	0.0419468	0.0827898	0.119217	0.0518816	2.52228	2.4577e-05
Solyc05g026470	14465	SL3.0ch05	41464937	41479402	+	Solyc05g026470.2.1	Transcriptional corepressor LEUNIG (AHRD V3.3 *** W9RGX7_9ROSA)	0.0073043	0.00830035	0.00498021	0.0275571	0.0322053	0.0381816	0.0023241	0.00597625	0.00697229	0.0202528	0.0159367	0.0126165	2.52041	5.59164e-12
Solyc03g119980	2191	SL3.0ch03	69976339	69978530	-	Solyc03g119980.3.1	alpha/beta-Hydrolases superfamily protein (AHRD V3.3 *** AT1G11090.1)	0.282653	0.444795	0.821666	0.648568	2.50006	4.19378	0.350578	0.655142	0.852342	1.00353	0.874253	0.652951	2.49497	0.000717191
Solyc09g010840	1082	SL3.0ch09	4148694	4149776	-	Solyc09g010840.1.1	phantastica	1.49453	1.41471	1.72515	3.09107	7.84076	10.6879	1.98237	2.73628	1.96906	5.21535	4.61665	2.98907	2.48676	5.15991e-08
Solyc06g082440	1259	SL3.0ch06	48296596	48297855	-	Solyc06g082440.1.1	Non-specific serine/threonine protein kinase (AHRD V3.3 *** K4CAA3_SOLLC)	0.476479	0.438361	0.426925	0.850039	2.12319	3.22862	0.49935	0.838604	0.632765	1.08637	0.911029	0.567963	2.48088	7.75715e-07							ETI
Solyc12g056980	1013	SL3.0ch12	64012226	64013239	+	Solyc12g056980.1.1	Ethylene-responsive element binding-factor (AHRD V3.3 *** K9UTK3_JATCU)	0.511553	0.431031	0.549446	1.41624	2.55303	2.9509	0.497343	0.876271	0.563655	1.23152	1.53939	1.45887	2.47886	1.59391e-13
Solyc11g069800	1532	SL3.0ch11	54723549	54725081	-	Solyc11g069800.1.1	Allene oxide synthase (AHRD V3.3 *** Q8RW06_SOLTU)	4.82798	5.64256	6.91143	11.0721	28.006	41.2681	5.03789	6.78924	5.09115	10.6084	9.41784	6.88323	2.46941	2.90602e-07							ETI
Solyc03g119590	335	SL3.0ch03	69639046	69639381	+	Solyc03g119590.1.1	LOW QUALITY:NIMIN2c protein (AHRD V3.3 *** A0FJY4_TOBAC)	14.0085	11.5356	35.7217	109.652	90.755	82.1355	29.961	26.0015	25.2296	61.0942	61.3229	66.0829	2.45649	2.03672e-07
Solyc03g093890	1430	SL3.0ch03	56976238	56977668	-	Solyc03g093890.3.1	R2R3MYB transcription factor 52	0.815589	1.17136	1.57076	3.56443	5.69905	7.12214	1.94332	1.75201	1.9064	3.8967	3.22208	2.75891	2.45604	1.16926e-10
Solyc04g082590	5873	SL3.0ch04	66309914	66315787	+	Solyc04g082590.3.1	Protein canopy-1 (AHRD V3.3 *** A0A199UU79_ANACO)	0.0506947	0.080948	0.0948481	0.164349	0.327062	0.545377	0.0850362	0.0858539	0.117742	0.163531	0.142272	0.133278	2.45306	5.49933e-06
Solyc12g044940	1366	SL3.0ch12	61228639	61230005	+	Solyc12g044940.2.1	NAD(P)-binding Rossmann-fold superfamily protein (AHRD V3.3 *** AT3G55310.1)	5.13318	4.62021	5.87452	13.6779	23.5508	33.3217	8.17936	10.3261	9.13151	17.1492	14.6828	10.4561	2.44291	2.04269e-12
Solyc02g077040	1866	SL3.0ch02	42680237	42682103	+	Solyc02g077040.4.1	phytophthora-inhibited protease 1	78.3978	64.0611	84.5436	233.768	355.626	434.832	82.9563	75.4497	75.6041	217.001	194.532	139.946	2.44168	3.80984e-20
Solyc02g088090	545	SL3.0ch02	50916677	50917222	+	Solyc02g088090.1.1	Calcium-binding EF-hand (AHRD V3.3 *** A0A103YHF0_CYNCS)	3.89687	3.35148	2.76211	7.84652	15.3236	21.7187	3.86168	4.02002	4.65337	14.5055	8.08402	5.62099	2.44107	4.63081e-10
Solyc01g016540	7319	SL3.0ch01	20367493	20374812	+	Solyc01g016540.2.1	plant/protein (DUF789) (AHRD V3.3 *** AT1G03610.1)	0.0104982	0.00328068	0.00590522	0.0314945	0.0314945	0.0249331	0.014435	0.0131227	0.0354313	0.0367436	0.0551154	0.0564277	2.4368	6.80507e-06
Solyc06g074530	1301	SL3.0ch06	46254457	46255758	+	Solyc06g074530.1.1	Arogenate dehydratase (AHRD V3.3 *** K4C9H1_SOLLC)	1.05133	1.47555	2.37194	3.29047	7.46628	11.3654	1.62679	2.07315	2.94372	3.89914	2.81092	2.13586	2.42843	7.31422e-06							ETI
Solyc02g090410	2608	SL3.0ch02	52607075	52609683	-	Solyc02g090410.3.1	ASYMMETRIC LEAVES 2-like 1 (AHRD V3.3 *** A0A061DMY0_THECC)	0.0276135	0.0257726	0.0220908	0.0736361	0.117818	0.145431	0.055227	0.0331362	0.00920451	0.0533861	0.0441816	0.0441816	2.42783	6.36376e-07
Solyc02g071560	3641	SL3.0ch02	41533833	41537474	-	Solyc02g071560.3.1	Subtilisin-like protease (AHRD V3.3 *** A0A0B0Q303_GOSAR)	1.12622	0.961374	0.788617	1.14072	5.27898	6.41443	0.913898	1.04577	0.770154	2.23661	2.35002	1.33194	2.42673	4.21479e-05
Solyc10g075010	1067	SL3.0ch10	58767151	58768218	-	Solyc10g075010.1.1	F-box family protein (AHRD V3.3 *** B9HMA7_POPTR)	0.0899422	0.0674566	0.040474	0.143907	0.346277	0.386751	0.0359769	0.0179884	0.0269827	0.080948	0.152902	0.080948	2.42231	7.40823e-05
Solyc02g077710	1028	SL3.0ch02	43162005	43163033	+	Solyc02g077710.1.1	LOW QUALITY:ROX1 homologue (AHRD V3.3 *** I7GSE9_TOBAC)	11.1088	17.8114	27.0858	45.5086	76.7252	129.338	17.9234	28.5468	24.556	56.3887	51.3664	41.8073	2.42213	1.65722e-06
Solyc03g036473	4745	SL3.0ch03	6477245	6481990	+	Solyc03g036473.1.1	Phenylalanine ammonia-lyase (AHRD V3.3 *-* PAL1_SOLLC)	0.0141679	0.0182158	0.0202398	0.0303597	0.0829833	0.121439	0.0354197	0.0516116	0.0576835	0.0607195	0.0333957	0.0404797	2.41886	0.00030502
Solyc02g071365	21121	SL3.0ch02	41435165	41456286	-	Solyc02g071365.1.1	2-oxoglutarate (2OG) and Fe(II)-dependent oxygenase superfamily protein (AHRD V3.3 *-* AT4G25300.1)	0.104599	0.0902735	0.12279	0.136433	0.516855	0.753795	0.0936843	0.0848161	0.0673072	0.207834	0.211244	0.142346	2.41334	4.30821e-05
Solyc11g010670	230	SL3.0ch11	3714263	3714493	+	Solyc11g010670.1.1	LOW QUALITY:SGNH hydrolase-type esterase superfamily protein isoform 1 (AHRD V3.3 --* A0A061GDU5_THECC)	6.52863	9.39791	6.34151	19.1909	33.6204	45.3054	16.4879	16.0721	19.0453	40.752	21.6235	17.8602	2.40228	1.89897e-10
Solyc10g005480	1491	SL3.0ch10	351327	352818	-	Solyc10g005480.3.1	F-box family protein (AHRD V3.3 *** B9H220_POPTR)	0.212461	0.225338	0.186708	0.32513	0.994705	1.41963	0.296158	0.408827	0.405608	0.418484	0.344445	0.386293	2.40114	3.12597e-05
Solyc03g119260	546	SL3.0ch03	69386850	69387396	-	Solyc03g119260.3.1	Core-2/I-branching beta-1,6-N-acetylglucosaminyltransferase family protein (AHRD V3.3 *-* AT1G68390.1)	0.0351218	0.0614632	0.0878046	0.280975	0.201951	0.324877	0.0790241	0.0351218	0.166829	0.140487	0.18439	0.18439	2.3968	0.000319865
Solyc02g082950	4401	SL3.0ch02	47116964	47121365	+	Solyc02g082950.3.1	Chitinase (AHRD V3.3 *-* Q9FS45_VITVI)	0.144022	0.128747	0.117836	0.247674	0.504077	0.938324	0.161479	0.21276	0.158206	0.279315	0.244401	0.217124	2.3933	3.52843e-06								defense
Solyc01g058720	10400	SL3.0ch01	67909933	67920333	-	Solyc01g058720.3.1	Calcium-binding EF-hand (AHRD V3.3 *** A0A103XT58_CYNCS)	0.108055	0.0978961	0.194869	0.318162	0.510722	0.920316	0.161621	0.16393	0.208722	0.315853	0.246587	0.24474	2.39208	1.81131e-06
Solyc07g056500	1028	SL3.0ch07	64436129	64437157	-	Solyc07g056500.3.1	glutathione S-transferase T5	7.78548	5.53105	5.40503	12.9571	28.5748	38.9041	7.7108	8.56496	6.72128	14.6701	15.767	11.6876	2.38147	5.98516e-09
Solyc10g052880	1436	SL3.0ch10	54038626	54040062	+	Solyc10g052880.1.1	LOW QUALITY:Leucine-rich repeat receptor-like protein kinase family protein (AHRD V3.3 *** A0A061DFG6_THECC)	2.89445	2.5435	1.79148	4.97337	10.0136	16.0097	3.34566	4.70264	3.97736	5.96938	5.99946	5.35105	2.38099	1.01197e-07
Solyc02g061780	2590	SL3.0ch02	33840264	33842854	-	Solyc02g061780.3.1	NAC domain-containing protein (AHRD V3.3 *** A0A059ZXJ7_BOENI)	0.526448	0.60801	0.847137	2.49692	2.84912	3.28289	1.4292	1.18636	1.30871	1.82959	1.64422	1.31612	2.38098	1.1175e-19
Solyc06g035555	1436	SL3.0ch06	24636151	24637587	-	Solyc06g035555.1.1	MADS-box transcription factor (AHRD V3.3 *** A0A023JBH3_9ROSI)	0.0167116	0.0534771	0.0601617	0.210566	0.183828	0.177143	0.0601617	0.0501348	0.010027	0.0802156	0.0501348	0.116981	2.38091	4.50035e-05
Solyc02g077230	4247	SL3.0ch02	42791543	42795790	+	Solyc02g077230.3.1	alpha/beta-Hydrolases superfamily protein (AHRD V3.3 --* AT2G03140.9)	0.0079144	0.0113063	0.0113063	0.0361801	0.0407026	0.0542702	0.0203513	0.0237432	0.0113063	0.0407026	0.0542702	0.0407026	2.36867	1.17045e-05
Solyc11g005420	3087	SL3.0ch11	322921	326008	-	Solyc11g005420.2.1	NF-180 (AHRD V3.3 --* B6TUT1_MAIZE)	0.105764	0.0948762	0.144647	0.220859	0.461938	0.794782	0.13376	0.208417	0.17731	0.315735	0.315735	0.217749	2.367	1.32623e-05
Solyc01g112070	3921	SL3.0ch01	98093585	98097506	-	Solyc01g112070.3.1	O-fucosyltransferase family protein (AHRD V3.3 *** AT1G20550.1)	0.300029	0.266965	0.255943	0.552298	1.14623	1.80262	0.28166	0.275537	0.238799	0.634347	0.48372	0.345339	2.36415	1.09534e-07
Solyc08g062490	2010	SL3.0ch08	51219349	51221359	+	Solyc08g062490.3.1	WRKY transcription factor 50	0.618575	0.589915	0.635293	2.04201	2.70358	3.14303	1.62645	1.38284	1.31119	3.54666	2.71552	1.85811	2.36385	1.48183e-28
Solyc02g079220	3508	SL3.0ch02	44386817	44390325	+	Solyc02g079220.3.1	Sugar transporter protein 1	0.187518	0.187518	0.240898	0.611827	0.930744	1.10047	0.450316	0.69532	0.448947	0.829457	0.926638	0.555709	2.36358	1.61997e-15
Solyc01g008410	2424	SL3.0ch01	2427700	2430124	-	Solyc01g008410.2.1	LOW QUALITY:Leucine-rich repeat receptor-like protein kinase family protein (AHRD V3.3 *** AT4G08850.1)	0.0356505	0.0455534	0.0396116	0.142602	0.196078	0.178252	0.0495146	0.0891262	0.0812039	0.126757	0.116854	0.0990291	2.35745	6.51817e-12
Solyc11g017280	3606	SL3.0ch11	8156442	8160048	+	Solyc11g017280.2.1	Leucine-rich repeat receptor-like tyrosine-protein kinase (AHRD V3.3 *** W9QXS4_9ROSA)	0.704392	0.543274	0.894804	2.60718	3.33687	3.20771	1.5233	1.66444	1.52197	2.69639	2.64979	2.20372	2.35663	7.11358e-25
Solyc02g083850	6513	SL3.0ch02	47667279	47673792	-	Solyc02g083850.3.1	Calcium-dependent protein kinase (AHRD V3.3 *** C6KGT3_SOLLC)	0.213823	0.312624	0.332532	0.530134	1.28146	1.86542	0.241104	0.275758	0.240367	0.46525	0.53677	0.346541	2.35478	1.90794e-06
Solyc05g005160	3896	SL3.0ch05	141137	145033	-	Solyc05g005160.3.1	ATP-citrate synthase, putative (AHRD V3.3 *** B9SHC9_RICCO)	0.893536	0.967484	1.4691	1.36311	4.37278	8.33885	0.762895	1.17577	1.3175	1.92388	1.33969	1.07471	2.34518	0.000250725
Solyc01g008400	9885	SL3.0ch01	2419401	2429286	+	Solyc01g008400.3.1	mediator of RNA polymerase II transcription subunit (AHRD V3.3 --* AT1G23230.3)	0.304615	0.286639	0.36	1.0936	1.40793	1.5221	0.515951	0.563562	0.48583	1.0047	0.961943	0.667044	2.34385	1.81127e-33
Solyc09g008250	1730	SL3.0ch09	1718611	1720341	-	Solyc09g008250.3.1	blind-like1	0.443943	0.46614	0.435619	0.893436	1.85624	2.90783	1.0183	1.51773	1.1598	1.33738	1.31518	1.182	2.34229	2.67027e-07
Solyc01g096510	753	SL3.0ch01	87471531	87472284	-	Solyc01g096510.2.1	LOW QUALITY:VQ motif-containing protein (AHRD V3.3 *** AT2G41180.1)	5.40168	6.29347	5.45901	13.345	23.7279	34.9007	7.90506	7.89869	8.21081	20.543	12.1028	9.12808	2.33643	2.76478e-10
Solyc12g094610	3551	SL3.0ch12	65761268	65764819	+	Solyc12g094610.2.1	U-box domain-containing 15-like protein (AHRD V3.3 *** A0A0B0PZ68_GOSAR)	0.1866	0.169021	0.120343	0.63552	0.753159	0.59766	0.37996	0.471908	0.279899	0.838346	0.785611	0.881616	2.32777	1.06248e-33
Solyc05g009230	1483	SL3.0ch05	3371853	3373336	-	Solyc05g009230.2.1	Myb domain protein (AHRD V3.3 *** K7PMP7_HEVBR)	0.394849	0.417504	0.482233	1.57616	1.73151	2.09723	0.414267	0.47576	0.326883	0.96123	0.857663	0.763805	2.32752	3.30635e-26
Solyc05g005150	1112	SL3.0ch05	135884	136996	-	Solyc05g005150.1.1	Kelch repeat-containing F-box family protein, putative (AHRD V3.3 *** A0A061E7C3_THECC)	1.63981	1.76927	1.78653	2.48992	7.43955	11.7333	1.94188	3.44791	2.83083	4.56557	3.14153	2.48129	2.32724	1.92157e-05
Solyc08g080130	6096	SL3.0ch08	63590193	63596289	+	Solyc08g080130.3.1	phospholipase PLDb1	1.68657	1.62434	1.75668	4.01516	7.19531	9.74762	1.88666	2.45227	2.34434	4.92344	3.95214	2.74137	2.31591	5.14436e-12
Solyc02g080360	404	SL3.0ch02	45159441	45159845	+	Solyc02g080360.1.1	BnaA01g11610D protein (AHRD V3.3 *** A0A078CSV3_BRANA)	0.272758	0.213463	0.225322	0.901287	0.960582	1.06731	0.0830133	0.24904	0.225322	0.699683	0.699683	0.379489	2.31231	3.71264e-12
Solyc06g053715	939	SL3.0ch06	36648008	36648947	-	Solyc06g053715.1.1	S-locus lectin protein kinase family protein (AHRD V3.3 --* AT1G61390.2)	1.11387	0.78686	0.771532	1.28248	3.49488	6.09561	0.541605	0.68978	0.454744	1.43065	1.00146	0.781751	2.30865	5.70447e-05
Solyc07g008620	3095	SL3.0ch07	3569764	3572859	-	Solyc07g008620.1.1	EIX receptor 1	0.662417	0.547619	0.460744	1.41016	2.28511	3.11972	0.966477	1.03629	0.952515	1.70491	1.1666	0.809793	2.30532	3.32116e-12
Solyc03g111690	5500	SL3.0ch03	63827404	63832904	+	Solyc03g111690.3.1	Pectate lyase family protein (AHRD V3.3 *** AT1G67750.1)	1.17868	1.67024	2.51016	3.37365	6.85818	11.82	1.43275	2.37221	2.2395	4.50082	4.23103	3.35357	2.29849	1.54654e-05								cell wall remodelling
Solyc12g009240	746	SL3.0ch12	2519891	2520637	-	Solyc12g009240.1.1	Ethylene-responsive transcription factor ERF017 (AHRD V3.3 *** ERF17_ARATH)	0.411494	0.180029	0.192888	1.27306	1.01588	0.874426	0.109303	0.302191	0.109303	2.40467	0.398635	0.289332	2.29842	9.65169e-09							ETI
Solyc08g028780	1019	SL3.0ch08	40094251	40095270	-	Solyc08g028780.1.1	LOW QUALITY:DUF868 family protein (AHRD V3.3 *** G7J9W6_MEDTR)	1.11126	0.974709	0.805194	1.49738	4.12956	6.08369	1.0218	1.33257	1.08772	2.23665	1.94942	1.52092	2.29323	9.4841e-06							ETI
Solyc04g071030	1283	SL3.0ch04	57968161	57969444	-	Solyc04g071030.1.1	U-box domain-containing family protein (AHRD V3.3 *** B9HEI4_POPTR)	1.79548	1.6309	1.54112	2.91766	6.82657	10.3016	1.45509	1.97129	1.37279	3.68822	3.22813	2.06854	2.28599	5.62369e-07
Solyc12g036320	4010	SL3.0ch12	46247089	46251099	+	Solyc12g036320.2.1	Kinase superfamily protein (AHRD V3.3 *** A0A061G213_THECC)	0.0359231	0.0239487	0.0299359	0.0730435	0.125731	0.162851	0.0443051	0.0514897	0.055082	0.108967	0.0910051	0.0730435	2.28359	6.45125e-07
Solyc07g049530	2688	SL3.0ch07	59957577	59960265	+	Solyc07g049530.3.1	1-aminocyclopropane-1-carboxylate oxidase 1	40.8471	60.4838	79.8294	119.957	260.584	355.403	47.2164	50.3779	55.9238	118.948	94.9616	69.936	2.27445	1.12817e-06
Solyc02g078500	2495	SL3.0ch02	43733333	43735828	+	Solyc02g078500.2.1	Stem-specific protein TSJT1, putative (AHRD V3.3 *** B9RZ68_RICCO)	0.103909	0.0885152	0.0808182	0.115455	0.388697	0.586894	0.138546	0.161636	0.117379	0.144318	0.178955	0.121227	2.27176	0.000414116
Solyc03g116900	9112	SL3.0ch03	67650010	67659122	+	Solyc03g116900.3.1	Metal transporter (AHRD V3.3 *** C4TNX3_TOBAC)	2.18511	1.90578	2.00328	3.97968	8.01733	12.3269	2.63151	3.0621	2.73323	4.67906	3.68506	2.90083	2.27083	2.469e-08
Solyc00g056680	1613	SL3.0ch00	13008302	13009915	+	Solyc00g056680.1.1	Alpha/beta-Hydrolases superfamily protein (AHRD V3.3 *** A0A061GB30_THECC)	0.208305	0.145813	0.154741	0.208305	0.613011	1.19031	0.124983	0.157716	0.145813	0.404706	0.413634	0.187474	2.26829	0.00080439
Solyc02g091650	4344	SL3.0ch02	53530956	53535300	+	Solyc02g091650.3.1	DNA-binding protein, putative (duplicated DUF1399) (AHRD V3.3 *** AT2G22660.3)	0.312825	0.322773	0.34046	0.61349	1.34305	1.9499	0.305087	0.39794	0.32609	0.813566	0.645547	0.485265	2.26779	1.99822e-07
Solyc04g081235	6641	SL3.0ch04	65311367	65318008	-	Solyc04g081235.1.1	Auxin response factor (AHRD V3.3 *** K4BVK3_SOLLC)	0.454115	0.592952	0.684064	1.13312	2.65816	3.1976	0.528595	0.770838	0.598014	1.50841	1.39778	0.940046	2.26705	8.78506e-08
Solyc12g096920	3450	SL3.0ch12	66622585	66626035	+	Solyc12g096920.1.1	Disease resistance protein (CC-NBS-LRR class) family protein (AHRD V3.3 *** G7IID2_MEDTR)	0.167009	0.134999	0.130824	0.265823	0.55809	0.892109	0.212937	0.276957	0.210153	0.372988	0.31871	0.229638	2.26535	2.84077e-06
Solyc12g007030	6040	SL3.0ch12	1463582	1469622	-	Solyc12g007030.2.1	Aldehyde dehydrogenase, putative (AHRD V3.3 *** B9RKT6_RICCO)	2.22694	1.95026	1.72129	2.56086	7.70724	13.0723	1.45256	1.99797	1.43586	3.65327	3.47835	2.36369	2.26234	4.51906e-05
Solyc10g007280	1728	SL3.0ch10	1673451	1675179	-	Solyc10g007280.3.1	P-loop containing nucleoside triphosphate hydrolases superfamily protein (AHRD V3.3 *** AT3G50940.1)	1.69171	1.7556	2.77508	4.5529	8.66969	11.7142	1.91116	2.42229	3.1112	6.57518	4.85014	3.71955	2.26166	5.96027e-08
Solyc04g073960	3440	SL3.0ch04	60074652	60078092	+	Solyc04g073960.3.1	Major facilitator superfamily transporter (AHRD V3.3 *** A0A0K0KFR2_CARHR)	0.205181	0.198202	0.171682	0.31824	0.68952	1.25761	0.220535	0.288928	0.240076	0.445257	0.376863	0.267992	2.25573	1.90103e-05
Solyc05g007770	2631	SL3.0ch05	2229594	2232225	+	Solyc05g007770.3.1	NAC domain TF	2.7354	2.35584	1.74817	4.1697	9.55473	13.2372	2.14781	2.7135	1.70255	4.98357	4.59123	2.88503	2.25551	2.08887e-07
Solyc03g006760	3656	SL3.0ch03	1291040	1294696	+	Solyc03g006760.3.1	NBS-LRR disease resistance-like protein (AHRD V3.3 *-* Q2LED2_9ROSI)	0.0630407	0.0591006	0.0577873	0.166795	0.246909	0.299443	0.094561	0.174675	0.090621	0.168108	0.182555	0.203569	2.2554	7.07431e-12
Solyc08g014570	3561	SL3.0ch08	4791997	4795558	+	Solyc08g014570.3.1	Ankyrin repeat family protein (AHRD V3.3 *** AT2G31820.1)	0.422041	0.463841	0.411254	0.73891	1.78255	2.55382	0.621601	0.724077	0.769922	1.18252	0.676884	0.749697	2.2351	1.20639e-06
Solyc04g064870	1528	SL3.0ch04	56043901	56045429	+	Solyc04g064870.3.1	protein early flowering 2-like	4.30032	3.69406	3.75375	8.24254	14.5595	22.8586	4.80291	4.84061	4.62386	9.61839	7.18709	5.6479	2.23458	4.64113e-09
Solyc03g113470	11750	SL3.0ch03	65092163	65103913	+	Solyc03g113470.2.1	HIPL1 protein (AHRD V3.3 *** A0A151S7A0_CAJCA)	0.0915541	0.0801098	0.110764	0.20804	0.404228	0.491286	0.0989111	0.145097	0.110355	0.30736	0.349867	0.226433	2.22969	1.42536e-09
Solyc10g079810	242	SL3.0ch10	61435650	61435892	+	Solyc10g079810.1.1	LOW QUALITY:mediator of RNA polymerase II transcription subunit (AHRD V3.3 --* AT2G10440.2)	4.19019	5.17845	4.84244	8.67687	18.8361	27.7699	8.73616	10.6929	7.33284	11.187	11.444	7.53049	2.22388	9.03072e-07							ETI
Solyc12g042460	6136	SL3.0ch12	58684171	58690307	+	Solyc12g042460.2.1	4-coumarate--CoA ligase-like	0.186263	0.162001	0.154958	0.349047	0.664441	0.921921	0.184697	0.265307	0.179219	0.49383	0.493048	0.325568	2.21645	7.88812e-09
Solyc01g044240	312	SL3.0ch01	42437881	42438193	+	Solyc01g044240.3.1	Soluble inorganic pyrophosphatase 1 (AHRD V3.3 --* IPYR1_ARATH)	9.77462	7.54963	8.57772	28.0042	35.0321	36.628	19.0275	27.7587	16.1887	16.8332	21.6668	24.3521	2.21416	1.47983e-44
Solyc03g113070	5230	SL3.0ch03	64850815	64856045	+	Solyc03g113070.3.1	ABC transporter A family protein (AHRD V3.3 *** A0A072UVK2_MEDTR)	0.302994	0.207505	0.22495	0.313094	0.95489	1.53058	0.268104	0.299321	0.229541	0.505908	0.369102	0.262595	2.20882	0.000109151
Solyc02g089060	5438	SL3.0ch02	51598131	51603569	+	Solyc02g089060.3.1	methyl esterase 11 (AHRD V3.3 *** AT3G29770.1)	0.553673	0.469783	0.560737	0.955461	1.94448	3.14896	0.544842	0.671118	0.545725	1.21419	0.906893	0.687013	2.20684	5.97219e-07
Solyc01g106500	3116	SL3.0ch01	94264836	94267952	+	Solyc01g106500.3.1	Leucine-rich receptor-like protein kinase family protein (AHRD V3.3 *** AT1G09970.1)	1.83364	1.35597	1.32515	3.04477	5.85995	8.25293	1.48078	1.78896	1.28355	3.62722	3.36836	2.22965	2.2046	7.47645e-09
Solyc01g005470	2421	SL3.0ch01	322539	324960	-	Solyc01g005470.3.1	PLANT CADMIUM RESISTANCE 2 (AHRD V3.3 *** AT1G14870.1)	0.805112	0.846756	1.17197	2.13771	3.65473	5.01906	1.51702	1.54677	1.57453	2.03856	1.90768	1.15611	2.19869	4.56316e-09
Solyc01g096435	1853	SL3.0ch01	87400601	87402454	-	Solyc01g096435.1.1	NADPH:quinone oxidoreductase (AHRD V3.3 *** AT3G27890.1)	0.748674	0.826391	0.917061	0.860068	3.00765	5.61117	0.77717	1.12172	0.722768	1.49476	1.27715	0.992187	2.19687	0.000711456
Solyc01g010430	3639	SL3.0ch01	5283640	5287279	+	Solyc01g010430.3.1	Actin cross-linking protein, putative (AHRD V3.3 *** A0A061E7B5_THECC)	0.616198	0.501403	0.442026	0.672935	2.18638	3.05196	0.55946	0.61092	0.497444	1.13475	0.994889	0.674255	2.19686	4.72324e-05
Solyc07g063475	2987	SL3.0ch07	66091744	66094731	+	Solyc07g063475.1.1	protein kinase family protein (AHRD V3.3 *** AT5G54380.1)	0.781197	1.11554	1.5849	2.72454	4.44285	6.21582	1.03677	1.63473	1.49327	3.17783	2.64417	2.04944	2.19681	2.19334e-07
Solyc12g036793	4170	SL3.0ch12	48339612	48343782	+	Solyc12g036793.1.1	Leucine-rich repeat receptor-like protein kinase family protein (AHRD V3.3 *-* AT4G08850.1)	5.2566	4.01413	3.4902	12.3729	17.3957	18.5691	8.52687	9.744	7.97875	14.4801	14.2337	11.9883	2.1962	8.71681e-25
Solyc08g066770	5656	SL3.0ch08	55662808	55668464	-	Solyc08g066770.3.1	Ankyrin repeat family protein, putative (AHRD V3.3 *** A0A061GJP2_THECC)	0.186785	0.144334	0.229236	0.517903	0.796382	0.825248	0.209708	0.253008	0.192728	0.428756	0.412624	0.327722	2.19547	6.55452e-15
Solyc04g079350	953	SL3.0ch04	63958267	63959220	+	Solyc04g079350.1.1	LOW QUALITY:calmodulin-binding protein (DUF1645) (AHRD V3.3 *** AT2G15760.1)	2.01883	2.03897	2.10946	5.50271	8.2012	9.71658	2.80925	2.75891	2.39642	4.90864	4.66195	4.24912	2.19022	2.29755e-18
Solyc01g008610	2823	SL3.0ch01	2628388	2631211	-	Solyc01g008610.3.1	Beta-1,3-glucanase (AHRD V3.3 *** Q9SYX6_TOBAC)	0.0714314	0.0714314	0.119052	0.263616	0.36396	0.369062	0.149666	0.124155	0.129257	0.326544	0.202389	0.198987	2.18512	1.5542e-10								cell wall remodelling
Solyc10g006710	5971	SL3.0ch10	1168359	1174330	+	Solyc10g006710.3.1	Serine/threonine-protein kinase (AHRD V3.3 *** U5GTQ6_POPTR)	0.296764	0.341801	0.345823	0.732661	1.29	1.70659	0.698883	1.12111	0.763222	1.12433	1.09698	0.868577	2.18477	2.78051e-10
Solyc01g107120	2773	SL3.0ch01	94636755	94639528	+	Solyc01g107120.3.1	DUF936 family protein (AHRD V3.3 *** G7JEV5_MEDTR)	0.0138512	0.0155826	0.0103884	0.0346281	0.0588677	0.0571363	0.0277024	0.0450165	0.0190454	0.0294339	0.0328967	0.0155826	2.18281	0.000297044
Solyc12g005620	1733	SL3.0ch12	329996	331729	+	Solyc12g005620.1.1	Leucine-rich repeat receptor-like protein kinase family protein (AHRD V3.3 *-* AT2G33170.2)	0.512421	0.53181	0.90297	2.23527	2.62027	2.53441	1.60097	1.8281	2.13278	2.45685	2.42638	1.82256	2.17868	7.92424e-14
Solyc04g078290	17353	SL3.0ch04	63120604	63137957	-	Solyc04g078290.3.1	Cytochrome P450 (AHRD V3.3 *** A0A103XWR5_CYNCS)	0.556013	0.618561	0.747532	1.70014	2.57	2.9893	1.03758	1.06525	0.982779	2.06353	1.6459	1.13057	2.17637	1.00255e-15
Solyc02g093230	2398	SL3.0ch02	54799559	54801957	-	Solyc02g093230.3.1	Caffeoyl-CoA O-methyltransferase (AHRD V3.3 *** CAMT_SOLTU)	0.0640655	0.0880901	0.0720737	0.114117	0.310317	0.42043	0.0780799	0.110113	0.174178	0.240246	0.122125	0.164168	2.17432	0.000211125
Solyc11g011190	1046	SL3.0ch11	4252289	4253335	-	Solyc11g011190.1.1	LOW QUALITY:Exostosin-like protein (AHRD V3.3 *** A0A118K5Z5_CYNCS)	4.27996	3.50929	4.02307	9.9407	15.7987	18.3997	5.33504	6.06901	5.98644	11.5417	10.8719	8.5645	2.17063	4.11774e-17							ETI
Solyc06g007200	12181	SL3.0ch06	1264255	1276436	+	Solyc06g007200.3.1	Protein phosphatase 2C (AHRD V3.3 *** Q3V656_SOLTU)	0.0709673	0.0528312	0.0528312	0.121827	0.233798	0.29964	0.0496771	0.082401	0.0587452	0.280321	0.131684	0.0859493	2.16639	1.16068e-08
Solyc02g069250	2085	SL3.0ch02	39755884	39757969	-	Solyc02g069250.3.1	Cinnamyl alcohol dehydrogenase (AHRD V3.3 *** A0A1B0YY99_DAUCA)	0.437466	1.02689	1.2249	2.35771	3.43986	4.38617	1.56797	1.92255	2.19424	4.82594	2.78597	2.55802	2.16564	5.49924e-06
Solyc06g062690	9590	SL3.0ch06	39679763	39689353	-	Solyc06g062690.3.1	Nucleosome assembly protein 1-1 (AHRD V3.3 *-* NAP1A_ORYSJ)	0.102158	0.0701082	0.0510788	0.115178	0.312482	0.397113	0.0686059	0.0856321	0.0640989	0.143221	0.118182	0.0876352	2.16561	3.27793e-05
Solyc03g097840	3877	SL3.0ch03	61600672	61604549	-	Solyc03g097840.3.1	Mitochondrial phosphate carrier protein, putative (AHRD V3.3 *** B9RH00_RICCO)	1.06016	0.881814	1.07378	1.724	3.73037	5.63766	0.797595	0.806265	0.754248	1.56299	1.47753	1.1097	2.1511	8.32138e-07
Solyc02g093050	2002	SL3.0ch02	54634844	54636846	+	Solyc02g093050.3.1	WRKY transcription factor 8	3.85336	3.59679	4.52236	10.1693	15.037	19.0246	4.49119	5.84358	4.7022	10.5554	9.2941	7.31347	2.15105	4.45446e-15
Solyc01g098730	949	SL3.0ch01	89045620	89046569	-	Solyc01g098730.2.1	LOW QUALITY:diacylglycerol kinase 5 (AHRD V3.3 --* AT2G20900.4)	0.419623	0.318509	0.187061	0.72802	0.985861	1.63299	0.358954	0.616795	0.414567	0.788689	0.753299	0.606684	2.14387	6.25057e-06
Solyc07g045120	5350	SL3.0ch07	58344683	58350033	-	Solyc07g045120.2.1	Exostosin family protein (AHRD V3.3 *** A0A072VBU5_MEDTR)	0.0098733	0.0143612	0.0152587	0.0260296	0.0502641	0.0691131	0.0161563	0.0269272	0.0224393	0.0269272	0.0412883	0.0197466	2.14053	0.000409983
Solyc08g062360	1542	SL3.0ch08	51024056	51025598	+	Solyc08g062360.3.1	Ankyrin repeat family protein (AHRD V3.3 *** F8WLA0_CITUN)	4.90252	4.55078	4.80602	8.60664	18.3525	25.1538	5.00524	5.12041	4.86205	11.4797	9.31945	6.81061	2.13845	5.50086e-08
Solyc05g010030	18980	SL3.0ch05	4214161	4233141	-	Solyc05g010030.3.1	MIZU-KUSSEI-like protein (Protein of unknown function, DUF617) (AHRD V3.3 *** AT3G25640.2)	0.0850207	0.0809721	0.119687	0.150558	0.350204	0.544031	0.221914	0.293524	0.230264	0.256327	0.260376	0.235831	2.13595	1.99896e-05
Solyc06g053150	1538	SL3.0ch06	35968634	35970172	-	Solyc06g053150.1.1	P-loop containing nucleoside triphosphate hydrolases superfamily protein (AHRD V3.3 *** AT2G46620.1)	0.574227	0.521174	0.533657	0.998656	2.02852	2.8961	0.561744	0.745871	0.70218	0.920636	0.7802	0.66473	2.13349	3.72834e-07
Solyc05g050130	3150	SL3.0ch05	60958466	60961616	-	Solyc05g050130.3.1	Acidic endochitinase (AHRD V3.3 *** CHIA_TOBAC)	3.79538	7.81178	11.4776	22.6534	33.6417	29.5994	13.7457	15.7729	14.6602	23.0665	21.4431	22.7357	2.13155	1.24141e-06
Solyc01g079410	7604	SL3.0ch01	78344526	78352130	-	Solyc01g079410.3.1	Calcium-dependent phosphotriesterase superfamily protein (AHRD V3.3 *** A0A061DRE0_THECC)	0.0574707	0.0770487	0.150308	0.221041	0.369455	0.450924	0.108626	0.182517	0.198937	0.229883	0.226094	0.16736	2.11864	1.99322e-05
Solyc12g005610	5925	SL3.0ch12	323979	329904	+	Solyc12g005610.2.1	Leucine-rich receptor-like kinase family protein (AHRD V3.3 *-* G7L9I8_MEDTR)	0.0705119	0.0786167	0.121572	0.290963	0.355801	0.337971	0.199378	0.237471	0.254491	0.350938	0.295015	0.26908	2.1176	2.20182e-13
Solyc06g007930	5653	SL3.0ch06	1802041	1807694	+	Solyc06g007930.3.1	Cytochrome b5 (AHRD V3.3 *** CYB5_TOBAC)	0.877504	0.930171	1.15188	1.46449	3.54315	5.64729	1.00662	1.26401	1.09582	1.96823	1.60635	1.18926	2.11367	2.04244e-05
Solyc04g006940	5833	SL3.0ch04	625533	631366	-	Solyc04g006940.3.1	Phospholipid-transporting ATPase (AHRD V3.3 *** M1CCQ9_SOLTU)	0.667666	0.591102	0.709652	2.05157	2.60562	2.42368	0.967333	1.03896	1.1114	2.08862	1.84575	1.60125	2.10977	6.11206e-53
Solyc05g008640	515	SL3.0ch05	2949984	2950499	+	Solyc05g008640.1.1	RING/U-box superfamily protein (AHRD V3.3 *-* AT1G80400.1)	0.651558	0.809793	0.856333	0.874949	3.17402	4.23513	0.521246	0.567786	0.409551	1.5172	1.4055	0.828409	2.09541	0.000729586
Solyc11g062400	3757	SL3.0ch11	49697260	49701017	+	Solyc11g062400.2.1	Protein kinase (AHRD V3.3 *** C6ZRQ9_SOYBN)	0.175093	0.226215	0.186595	0.276059	0.715708	1.09784	0.258166	0.474157	0.273503	0.536781	0.451152	0.331015	2.0945	9.27012e-05
Solyc05g016310	1580	SL3.0ch05	15500178	15501758	+	Solyc05g016310.1.1	LOW QUALITY:Eukaryotic aspartyl protease family protein (AHRD V3.3 *** AT3G59080.1)	1.48857	1.14225	0.990354	2.04754	4.5295	6.16693	1.18478	1.37009	1.10276	2.76448	2.15691	1.62831	2.09285	1.03229e-06
Solyc06g050440	2283	SL3.0ch06	33135091	33137374	-	Solyc06g050440.3.1	Peroxidase (AHRD V3.3 *** K4C5I8_SOLLC)	0.691838	0.881095	1.5519	2.66642	4.24986	4.31084	1.26171	2.70637	2.0629	4.58001	4.13	3.52438	2.09161	1.21752e-07
Solyc03g113080	1768	SL3.0ch03	64856192	64857960	+	Solyc03g113080.3.1	ABC transporter family protein (AHRD V3.3 *-* A0A097P9Q6_HEVBR)	0.765642	0.62446	0.543009	0.711341	2.26978	3.77663	0.575589	0.724917	0.545724	1.35481	1.02357	0.722202	2.08528	0.000504139
Solyc04g040120	1127	SL3.0ch04	12045004	12046131	+	Solyc04g040120.1.1	Fatty acid desaturase (AHRD V3.3 *** I3RV99_9ERIC)	0.310827	0.370437	0.272506	0.93248	1.2646	1.17092	0.468369	0.685522	0.60888	1.03893	0.936738	0.860096	2.08198	5.50319e-19
Solyc07g055690	10422	SL3.0ch07	63754159	63764581	-	Solyc07g055690.2.1	Serine/threonine-protein kinase (AHRD V3.3 *** A0A0D4BTY2_SOLPN)	0.0566783	0.0783359	0.126259	0.148377	0.377855	0.399974	0.145152	0.183398	0.156211	0.157133	0.173261	0.159437	2.06976	5.99394e-05
Solyc01g010020	485	SL3.0ch01	4593805	4594290	-	Solyc01g010020.3.1	Calmodulin, putative (AHRD V3.3 *** B9RLA1_RICCO)	1.81839	1.43297	1.13649	3.07347	5.39586	6.72012	2.15439	2.19392	2.13463	4.34832	4.60526	2.84617	2.06797	1.0508e-08
Solyc10g045480	953	SL3.0ch10	34091722	34092675	-	Solyc10g045480.1.1	LOW QUALITY:calmodulin-binding protein (DUF1645) (AHRD V3.3 *** AT2G15760.1)	0.599105	0.558829	0.563864	1.30394	2.05408	2.60787	0.619243	0.518553	0.44807	1.21835	1.21331	1.11766	2.06184	8.82493e-11							ETI
Solyc03g093610	728	SL3.0ch03	56458291	56459019	+	Solyc03g093610.1.1	ethylene response factor A.2	0.533657	0.395301	0.586364	1.44285	1.66685	2.12145	0.579775	0.823545	0.672012	1.26496	0.579775	0.744484	2.05878	6.57853e-13
Solyc07g065090	1158	SL3.0ch07	67129255	67130413	-	Solyc07g065090.2.1	polygalacturonase inhibitor protein	3.41881	2.71433	3.78348	6.31548	11.4996	16.3606	2.61073	3.52241	3.33593	7.4095	7.05726	6.93293	2.05547	6.89712e-08								cell wall remodelling
Solyc10g009430	6595	SL3.0ch10	3483442	3490037	+	Solyc10g009430.3.1	O-acyltransferase WSD1 (AHRD V3.3 *** W9R027_9ROSA)	0.0247573	0.0101942	0.0138349	0.0451456	0.0662621	0.056068	0.0167476	0.032767	0.0167476	0.0218447	0.0298544	0.0269417	2.05515	2.3286e-06
Solyc03g119660	3156	SL3.0ch03	69708462	69711618	-	Solyc03g119660.2.1	Plant cadmium resistance 2 (AHRD V3.3 *-* A0A0K9PLA8_ZOSMR)	0.0380338	0.0897598	0.126272	0.165827	0.334698	0.392509	0.073025	0.0791104	0.100409	0.127794	0.196255	0.121708	2.05408	0.00076789
Solyc03g113540	1944	SL3.0ch03	65134632	65136576	+	Solyc03g113540.3.1	Dynein light chain (AHRD V3.3 *** Q4W5W8_VICFA)	0.229651	0.190141	0.259283	0.491403	0.716115	1.12109	0.158039	0.23212	0.19508	0.454363	0.385221	0.323487	2.0507	2.53307e-07
Solyc04g077180	6952	SL3.0ch04	62184414	62191366	-	Solyc04g077180.2.1	alpha/beta-Hydrolases superfamily protein (AHRD V3.3 *** AT1G10040.2)	0.0911814	0.100161	0.0842737	0.20723	0.303247	0.433802	0.11674	0.163021	0.107069	0.25213	0.234861	0.166475	2.04667	2.05812e-09
Solyc08g075570	3519	SL3.0ch08	59854792	59858311	+	Solyc08g075570.3.1	Sodium:solute symporter family protein (AHRD V3.3 *** G7K6S1_MEDTR)	0.0627653	0.0231959	0.0286537	0.125531	0.200576	0.0668587	0.0641298	0.115979	0.0709521	0.212856	0.238781	0.1651	2.04509	0.000878416
Solyc01g095100	1703	SL3.0ch01	86374134	86375837	+	Solyc01g095100.3.1	WRKY transcription factor 22	0.298773	0.208577	0.259312	0.338233	0.865313	1.40085	0.188847	0.369238	0.200121	0.329777	0.467889	0.326959	2.04253	0.000312672
Solyc08g007790	5173	SL3.0ch08	2294232	2299405	-	Solyc08g007790.3.1	3-hydroxy-3-methylglutaryl coenzyme A synthase	0.897645	0.880008	0.992329	1.3163	2.9083	5.21785	1.01739	1.3525	0.988616	1.4509	1.14178	0.995114	2.04209	4.53611e-05
Solyc11g066000	587	SL3.0ch11	51911584	51912171	+	Solyc11g066000.1.1	Cyclin-dependent protein kinase inhibitor SMR14 (AHRD V3.3 --* SMR14_ARATH)	0.220542	0.220542	0.334897	0.661626	0.82499	1.16806	0.375738	0.400243	0.326729	0.514598	0.628953	0.694298	2.04034	1.47231e-06
Solyc09g011490	18253	SL3.0ch09	4810139	4828392	-	Solyc09g011490.3.1	Glutathione S-transferase-like protein (AHRD V3.3 *-* K7VK72_SOLTU)	0.414933	0.344681	0.241014	0.64858	1.13192	1.60211	0.523337	0.617006	0.549122	1.04115	0.916168	0.66805	2.03765	8.92085e-08
Solyc02g080050	49247	SL3.0ch02	44908346	44957593	-	Solyc02g080050.2.1	Cysteine-rich receptor-like protein kinase 25 (AHRD V3.3 *-* A0A199VX87_ANACO)	1.08838	0.903569	0.930779	2.12926	3.46048	4.34688	1.4581	1.62048	1.29572	2.45519	2.4037	1.76325	2.03742	4.08718e-13
Solyc01g008570	1200	SL3.0ch01	2604115	2605315	-	Solyc01g008570.1.1	LOW QUALITY:Receptor-like protein kinase (AHRD V3.3 *-* A0A061EYK6_THECC)	0.0359918	0.0279937	0.0519882	0.0959783	0.151966	0.147966	0.04399	0.0479891	0.0239946	0.083981	0.0759828	0.083981	2.03228	0.000375045
Solyc02g082450	4311	SL3.0ch02	46701957	46706268	+	Solyc02g082450.3.1	Auxin efflux carrier family protein (AHRD V3.3 *** AT2G17500.4)	0.757417	0.643804	0.639349	0.962365	2.42819	3.50528	0.514598	0.540216	0.442198	0.921152	0.81645	0.757417	2.02988	1.5384e-05
Solyc04g081960	707	SL3.0ch04	65882624	65883331	-	Solyc04g081960.1.1	LOW QUALITY:Syringolide-induced protein 14-1-1 (AHRD V3.3 *** G7I8D2_MEDTR)	0.691945	0.861539	1.02435	0.990431	3.24943	4.5587	0.495215	0.725864	0.447729	1.255	1.43138	1.22108	2.02871	0.000705848
Solyc03g083470	2201	SL3.0ch03	54786042	54788243	-	Solyc03g083470.3.1	Receptor-like kinase (AHRD V3.3 *** A0A072VF58_MEDTR)	0.495123	0.399152	0.298819	0.680522	1.4243	1.8867	0.464587	0.615087	0.381703	0.95971	1.02733	0.69579	2.01969	3.0902e-06
Solyc01g109720	2681	SL3.0ch01	96519271	96521952	-	Solyc01g109720.3.1	alpha/beta-Hydrolases superfamily protein (AHRD V3.3 *** AT2G18360.1)	0.102075	0.0752134	0.116402	0.125356	0.395766	0.465607	0.0680502	0.121774	0.0805858	0.107448	0.152218	0.155799	2.01163	0.000523444
Solyc11g007370	9961	SL3.0ch11	1729526	1739487	+	Solyc11g007370.2.1	Glycosyltransferase (AHRD V3.3 *** K4D4Z8_SOLLC)	0.309523	0.203938	0.133066	0.315309	0.731381	1.08671	0.119567	0.144155	0.0679794	0.3452	0.307595	0.181278	2.01149	0.000124096
Solyc02g071970	596	SL3.0ch02	41870862	41871458	+	Solyc02g071970.1.1	LOW QUALITY:F-box and Leucine Rich Repeat domains containing protein (AHRD V3.3 --* AT1G80960.6)	3.14563	2.50202	1.83428	2.81578	8.72891	13.2261	1.70556	2.51006	2.20435	5.18103	4.48915	2.1239	2.00772	0.000486827
Solyc02g082740	572	SL3.0ch02	46945745	46946317	+	Solyc02g082740.1.1	Dirigent protein (AHRD V3.3 *** K4BAE4_SOLLC)	9.65612	9.99978	17.2502	36.9983	46.4533	41.1307	23.8553	30.8208	23.0087	35.3387	36.3445	33.1342	2.00624	5.12587e-12
Solyc10g055800	2526	SL3.0ch10	57355938	57358464	-	Solyc10g055800.2.1	Chitinase (AHRD V3.3 *** B9VRK7_CAPAN)	45.1478	55.5404	66.8321	82.0752	194.291	285.042	52.6705	71.0344	68.1987	119.206	104.797	90.8068	2.00447	2.39246e-05								defense
Solyc01g106880	6071	SL3.0ch01	94489628	94495699	+	Solyc01g106880.3.1	Ribosomal RNA small subunit methyltransferase E (AHRD V3.3 *** A0A0B2P1K7_GLYSO)	0.684209	0.637541	0.808395	1.56142	2.59683	2.93696	0.79653	0.951565	0.726923	1.66741	1.89997	1.42062	1.99816	1.18371e-12
Solyc04g077980	782	SL3.0ch04	62935909	62936691	+	Solyc04g077980.1.1	C2H2-type zinc finger protein	3.754	2.76643	2.35545	6.31801	8.94335	13.8076	2.29411	3.53931	2.78483	11.1884	5.38564	3.44117	1.99589	1.29009e-08
Solyc01g109050	1722	SL3.0ch01	96024783	96026505	-	Solyc01g109050.2.1	glycosyl hydrolase family protein 43 (AHRD V3.3 *** AT3G49880.1)	0.175614	0.228577	0.295478	0.373529	0.75542	1.19306	0.245303	0.220215	0.228577	0.468305	0.398617	0.312203	1.99119	0.000188949
Solyc10g076370	2467	SL3.0ch10	59433267	59435734	+	Solyc10g076370.2.1	Dehydration-responsive element binding protein (AHRD V3.3 *-* G9JKP4_LEYCH)	0.0214068	0.0311372	0.0233529	0.0836812	0.0836812	0.0836812	0.0330833	0.0311372	0.0116764	0.0505979	0.052544	0.0836812	1.98928	7.82028e-06
Solyc12g044630	1041	SL3.0ch12	60627793	60628834	+	Solyc12g044630.2.1	Profilin (AHRD V3.3 *** M1CJS2_SOLTU)	0.424057	0.322652	0.235075	0.61304	1.11085	1.4842	0.253513	0.188982	0.276559	0.548509	0.451713	0.377964	1.98802	6.45277e-06
Solyc03g034150	2090	SL3.0ch03	5877903	5879993	+	Solyc03g034150.2.1	Homeobox-leucine zipper family protein (AHRD V3.3 *** B9MXR7_POPTR)	0.983092	0.537485	0.709756	3.36043	2.42787	1.5068	0.893512	0.760289	0.51911	1.28859	1.75027	1.99605	1.98657	5.32231e-08
Solyc04g079120	5870	SL3.0ch04	63790772	63796642	-	Solyc04g079120.3.1	Protein phosphatase 2C family protein (AHRD V3.3 *** AT1G47380.1)	0.366497	0.296143	0.391039	0.643006	1.15103	1.66151	0.355044	0.515387	0.42049	0.704362	0.634825	0.481027	1.98477	2.30012e-07
Solyc08g083210	7644	SL3.0ch08	65865328	65872972	+	Solyc08g083210.3.1	endo-1,4-beta-glucanase (cel5)	0.106173	0.0967493	0.0961211	0.23245	0.358098	0.391395	0.104288	0.168997	0.16083	0.168369	0.188473	0.137585	1.98197	5.11898e-15								cell wall remodelling
Solyc04g078630	3146	SL3.0ch04	63400516	63403662	-	Solyc04g078630.3.1	SPla/RYanodine receptor (SPRY) domain protein (AHRD V3.3 *** G7J6Y7_MEDTR)	0.230454	0.227402	0.257926	0.425806	0.807353	1.11564	0.289976	0.419702	0.285397	0.549427	0.43649	0.45633	1.98096	8.66815e-07
Solyc07g040890	998	SL3.0ch07	51094878	51095876	-	Solyc07g040890.1.1	Gibberellin receptor GID1, putative (AHRD V3.3 *** G7IC52_MEDTR)	0.995198	1.07693	1.3702	1.93751	3.87983	5.47118	1.66828	1.95193	1.27405	2.95675	2.38944	1.98078	1.97578	5.50961e-06
Solyc04g073950	1394	SL3.0ch04	60049149	60050543	+	Solyc04g073950.1.1	VQ motif-containing family protein (AHRD V3.3 *** B9H742_POPTR)	1.94527	1.60097	1.72147	3.10554	5.61545	8.39391	2.15184	2.40662	1.63884	3.18817	3.20883	2.36875	1.97511	2.9485e-07
Solyc03g117310	632	SL3.0ch03	67963074	67963706	-	Solyc03g117310.1.1	LOW QUALITY:Sterile alpha motif (SAM) domain-containing protein (AHRD V3.3 *** AT1G80520.1)	0.652528	0.857392	0.811867	1.50233	2.42801	3.66478	0.660116	1.06984	1.33541	1.75272	2.10934	1.30506	1.97438	2.39459e-06
Solyc08g007460	2657	SL3.0ch08	2031880	2034537	+	Solyc08g007460.2.1	Lipid transfer protein (AHRD V3.3 *** I3SGW1_MEDTR)	8.16748	7.28568	9.49741	17.6269	28.5591	34.9124	9.29322	9.13601	8.03919	18.1329	18.3823	13.5053	1.96563	1.50414e-11
Solyc04g071580	702	SL3.0ch04	58634228	58634930	+	Solyc04g071580.3.1	ASR2	0.840339	0.765187	0.799347	1.07263	2.69865	4.0104	0.765187	1.28442	0.758355	2.50735	2.17258	1.40056	1.96499	0.000147341
Solyc02g092420	3870	SL3.0ch02	54121891	54125761	-	Solyc02g092420.3.1	Phototropic-responsive NPH3 family protein (AHRD V3.3 *** AT3G49900.1)	0.0558334	0.0843704	0.071963	0.147648	0.261797	0.282889	0.0781667	0.106704	0.0942964	0.173704	0.208445	0.137722	1.96139	4.93172e-07
Solyc06g082570	6992	SL3.0ch06	48387951	48394943	-	Solyc06g082570.2.1	Kinase interacting (KIP1-like) family protein (AHRD V3.3 *-* G7K0U4_MEDTR)	0.300826	0.432008	0.643548	1.46841	1.5632	1.47734	0.881873	1.02198	1.00344	1.01512	1.35166	0.986269	1.96037	1.91199e-09
Solyc11g030730	2798	SL3.0ch11	23189918	23192716	-	Solyc11g030730.2.1	Cytochrome P450 (AHRD V3.3 *** Q0PNH1_CAPCH)	0.516497	0.640045	0.710399	1.26465	2.12433	2.66142	1.34358	1.54434	1.42938	2.25303	1.72623	1.4431	1.9552	1.05084e-08
Solyc11g013810	4670	SL3.0ch11	7176907	7181577	-	Solyc11g013810.2.1	Nitrate reductase (AHRD V3.3 *** K4D6I5_SOLLC)	1.84569	1.67809	1.81073	3.24718	6.01212	7.90306	1.70482	2.9603	4.38133	3.97209	3.3243	3.22148	1.95448	9.28448e-09
Solyc03g034370	191	SL3.0ch03	6228723	6228914	+	Solyc03g034370.1.1	plasma membrane H+-ATPase (AHRD V3.3 --* AT2G24520.4)	112.943	110.817	122.149	280.22	406.396	430.236	136.883	169.002	134.632	246.149	258.907	221.034	1.95349	1.77916e-22
Solyc01g006150	4573	SL3.0ch01	797118	801691	-	Solyc01g006150.3.1	Metal tolerance protein (AHRD V3.3 *** D7RJ71_CARPA)	2.2177	1.99614	2.41721	4.427	7.29992	9.50187	1.54357	1.88273	1.60132	4.31779	3.70666	3.12599	1.94615	2.93738e-10
Solyc08g068700	740	SL3.0ch08	57897000	57897740	-	Solyc08g068700.1.1	Tyramine n-hydroxycinnamoyl transferase (AHRD V3.3 *** Q5D8C0_CAPAN)	7.04557	4.90014	4.25197	8.98358	18.9718	23.496	5.72331	7.53169	5.65849	10.2605	11.4337	9.41137	1.94614	8.35822e-07
Solyc07g053550	443	SL3.0ch07	62101065	62101508	+	Solyc07g053550.2.1	Glutaredoxin, putative (AHRD V3.3 *** A0A061E5A7_THECC)	5.83056	7.04211	15.4905	24.8259	31.2838	35.7947	7.15028	5.52768	5.23561	13.327	17.3186	13.8462	1.94466	1.21149e-05
Solyc08g023270	1218	SL3.0ch08	29130253	29131471	-	Solyc08g023270.3.1	Myosin heavy chain-related family protein (AHRD V3.3 *** B9I192_POPTR)	0.437345	0.453105	0.421585	0.93379	1.26869	1.9779	0.504325	0.870749	0.516146	0.985011	0.94167	0.819529	1.94449	5.88513e-08
Solyc12g009770	3344	SL3.0ch12	2986063	2989407	+	Solyc12g009770.1.1	LOW QUALITY:Leucine-rich-repeat receptor-like protein (AHRD V3.3 *** A0A097BR55_GOSBA)	3.97299	2.68216	2.49263	8.64093	11.1321	9.31147	7.00694	6.64223	7.57984	9.66613	9.82264	7.48938	1.94222	5.57082e-26
Solyc06g069220	1487	SL3.0ch06	43101619	43103106	-	Solyc06g069220.1.1	Eukaryotic aspartyl protease family protein (AHRD V3.3 *** AT3G18490.1)	0.0419609	0.054872	0.0516442	0.0936051	0.161388	0.219488	0.0580997	0.0419609	0.0580997	0.109744	0.132338	0.0742386	1.93989	0.000559622
Solyc04g076140	15801	SL3.0ch04	61167759	61183560	+	Solyc04g076140.3.1	Rho GTPase-activating protein (AHRD V3.3 *** A0A0K9NLF4_ZOSMR)	0.0559256	0.0565335	0.0638281	0.100909	0.197867	0.262607	0.0741622	0.09635	0.109116	0.251057	0.261695	0.199387	1.93587	1.05593e-06
Solyc02g072080	2174	SL3.0ch02	41919820	41921994	-	Solyc02g072080.1.1	U-box domain-containing protein 17 (AHRD V3.3 *** A0A0B2ST26_GLYSO)	2.4666	2.04041	1.82842	3.53097	7.16572	9.34084	2.05587	2.65651	2.12653	4.68588	4.00353	2.71392	1.93516	2.53259e-07
Solyc11g020230	2336	SL3.0ch11	10562948	10565284	-	Solyc11g020230.1.1	Cytokinin-regulated kinase 1 (AHRD V3.3 *** Q9FUK3_TOBAC)	0.308274	0.330881	0.384315	0.813844	1.17761	1.26598	0.657652	0.750134	0.702865	1.18994	0.857002	0.614493	1.93059	3.1506e-14
Solyc06g008890	1337	SL3.0ch06	2832072	2833409	+	Solyc06g008890.3.1	Kinase family protein (AHRD V3.3 *** D7LZE6_ARALL)	0.27999	0.28717	0.236915	0.455882	0.922532	1.16304	0.28358	0.387679	0.175891	0.524085	0.725103	0.37691	1.9278	5.79269e-06
Solyc12g036325	3662	SL3.0ch12	46257608	46261270	+	Solyc12g036325.1.1	Protein kinase family protein (AHRD V3.3 *** AT5G38210.3)	0.209791	0.157344	0.190123	0.415649	0.575615	0.757871	0.215036	0.287152	0.222903	0.487765	0.553325	0.359268	1.92422	1.01992e-10
Solyc01g096680	9197	SL3.0ch01	87578804	87588001	-	Solyc01g096680.3.1	Microtubule associated family protein (AHRD V3.3 *** B9GX96_POPTR)	0.0135764	0.0266306	0.040207	0.0652711	0.0976456	0.0950348	0.0318523	0.0422957	0.0334188	0.0809362	0.0757145	0.0595273	1.92348	0.000141066
Solyc05g013750	4866	SL3.0ch05	7063385	7068251	-	Solyc05g013750.3.1	Dual specificity phosphatase (AHRD V3.3 *** A0A124SD30_CYNCS)	2.89339	2.61905	2.52925	5.04863	8.56866	11.6199	3.42431	4.26509	3.51806	6.35619	5.62988	4.37956	1.92183	2.2969e-09
Solyc03g093560	734	SL3.0ch03	56373569	56374303	-	Solyc03g093560.1.1	ethylene response factor C.6	3.0059	3.11699	2.52888	7.99832	9.72345	9.50781	4.46311	5.95953	4.43698	10.2527	7.11615	6.92665	1.91963	2.21882e-40
Solyc08g078207	3550	SL3.0ch08	62181740	62185290	+	Solyc08g078207.1.1	RING-H2 finger protein ATL22 (AHRD V3.3 *** A0A0B2SEF9_GLYSO)	0.362484	0.40306	0.603238	1.3255	1.46076	1.54461	0.961664	0.992773	0.957607	1.48104	1.36743	1.04417	1.9187	6.67555e-13
Solyc08g082370	302	SL3.0ch08	65318404	65318706	+	Solyc08g082370.1.1	LOW QUALITY:calpain-type cysteine protease family (AHRD V3.3 --* AT1G55350.6)	6.30878	6.08686	6.49899	14.5672	18.641	25.9801	8.25847	14.0917	10.6044	17.3412	15.8512	14.9318	1.91789	7.1202e-13
Solyc04g012100	13520	SL3.0ch04	4406390	4419910	+	Solyc04g012100.2.1	Leucine-rich receptor-like protein kinase family protein (AHRD V3.3 *-* AT5G46330.2)	0.00248653	0.00426262	0.00674916	0.0127879	0.0152744	0.014564	0.00284175	0.00603872	0.00106566	0.00888047	0.00532828	0.00923569	1.91044	0.000691835
Solyc04g009120	2439	SL3.0ch04	2642057	2644496	+	Solyc04g009120.2.1	Nbs-lrr resistance protein (AHRD V3.3 *** A0A061FZT5_THECC)	0.0905467	0.0767679	0.0787363	0.202746	0.279514	0.285419	0.175188	0.202746	0.137788	0.242114	0.216525	0.238177	1.90868	1.28865e-11
Solyc09g005080	3419	SL3.0ch09	48642	52061	-	Solyc09g005080.1.1	verticillium wilt disease resistance 2	0.106731	0.112349	0.14184	0.25138	0.42833	0.4508	0.221889	0.224698	0.176949	0.321598	0.279468	0.234528	1.90538	1.05535e-08							ETI
Solyc03g006080	4474	SL3.0ch03	758962	763436	+	Solyc03g006080.3.1	LRR receptor-like kinase (AHRD V3.3 *** A0A072V4N4_MEDTR)	0.30803	0.412138	0.782418	0.948776	1.64641	2.13797	0.959509	1.11084	0.728755	1.34804	1.19348	1.28471	1.9047	0.000118493
Solyc12g057150	347	SL3.0ch12	64172095	64172442	-	Solyc12g057150.1.1	transmembrane protein (AHRD V3.3 --* AT2G46550.3)	2.00121	2.11163	2.70509	3.09153	7.06635	10.9998	1.13172	1.61477	1.62857	4.11284	3.56078	3.22954	1.89873	0.000227311
Solyc09g075120	4764	SL3.0ch09	67350535	67355299	+	Solyc09g075120.3.1	UDP-glucuronic acid decarboxylase 1 (AHRD V3.3 *** A0A0B0MR69_GOSAR)	2.20642	2.91199	3.76472	4.8019	9.4385	13.4441	2.77289	3.79798	3.19421	5.46111	4.89665	3.72742	1.89683	1.74602e-05
Solyc10g083690	1602	SL3.0ch10	63589342	63590944	+	Solyc10g083690.3.1	Cytochrome P450 (AHRD V3.3 *** Q8H0I7_PETHY)	15.4304	11.1159	7.51747	20.0805	39.3012	45.0898	9.01258	9.92342	5.78267	20.4461	24.7187	16.6978	1.89673	7.09712e-07
Solyc03g006330	5669	SL3.0ch03	927986	933655	-	Solyc03g006330.3.1	Leucine-rich repeat receptor-like protein kinase (AHRD V3.3 *** A0A0K9NYE0_ZOSMR)	0.35916	0.429467	0.509939	0.754743	1.2452	2.01011	0.385419	0.497233	0.441326	0.711542	0.770838	0.520104	1.89151	6.14297e-06
Solyc10g008000	536	SL3.0ch10	2159741	2160277	+	Solyc10g008000.1.1	LIGHT-DEPENDENT SHORT HYPOCOTYLS-like protein (DUF640) (AHRD V3.3 *** AT2G42610.2)	0.196767	0.268319	0.420367	0.778125	0.957005	1.01067	0.223599	0.527694	0.420367	0.375647	0.447198	0.393535	1.88674	7.31422e-06
Solyc08g068780	1020	SL3.0ch08	57965820	57966840	-	Solyc08g068780.2.1	N-hydroxycinnamoyl-CoA:tyramine N-hydroxycinnamoyl transferase THT7-8	3.10002	2.51671	2.07922	3.02005	8.19459	12.2213	1.57588	2.08863	1.61351	3.45283	3.24114	2.78955	1.88471	0.000265937
Solyc01g102400	2432	SL3.0ch01	91098883	91101315	+	Solyc01g102400.3.1	Germin-like protein (AHRD V1 ***- O65358_SOLTU)%3B contains Interpro domain(s) IPR014710 RmlC-like jelly roll fold	1.38975	1.26143	1.34237	2.17345	4.34888	5.71691	1.21208	1.52596	1.16075	2.41231	2.91768	1.9642	1.8843	4.06606e-07
Solyc11g069960	2970	SL3.0ch11	54854747	54857717	-	Solyc11g069960.2.1	RLK-1	0.024249	0.0290988	0.0290988	0.0436481	0.100229	0.109929	0.0145494	0.0193992	0.0307154	0.0371817	0.0274822	0.0339486	1.88057	0.00096155
Solyc10g011810	1042	SL3.0ch10	4029426	4030468	-	Solyc10g011810.3.1	Fatty acid/sphingolipid desaturase (AHRD V3.3 *-* AT2G46210.1)	3.10831	2.95174	3.84509	7.08694	10.9827	12.3227	4.65095	4.84436	5.21275	8.70326	8.19212	5.46602	1.87908	2.2808e-12
Solyc08g077740	2882	SL3.0ch08	61760750	61763632	-	Solyc08g077740.1.1	Leucine-rich repeat receptor-like protein kinase family protein (AHRD V3.3 *** AT2G33170.2)	0.146603	0.178256	0.148269	0.434811	0.528104	0.483123	0.2299	0.294872	0.329857	0.309865	0.351514	0.273215	1.87312	5.86172e-22							ETI
Solyc06g048820	326	SL3.0ch06	31873061	31873387	+	Solyc06g048820.1.1	Wound-induced protein 1 (AHRD V3.3 *** WUN1_SOLTU)	22.9423	21.2386	22.0464	36.3376	75.2456	89.2578	24.8224	33.4588	27.2606	36.8811	38.8199	32.5922	1.86608	7.26259e-08
Solyc01g110190	12726	SL3.0ch01	96862272	96874998	-	Solyc01g110190.3.1	Kinesin-related protein (AHRD V3.3 *** D3YBF5_TRIRP)	0.0532105	0.0483046	0.0743438	0.0981187	0.162651	0.270204	0.0630224	0.0728343	0.0652867	0.104157	0.0966092	0.08642	1.8632	6.0044e-05
Solyc11g007470	4905	SL3.0ch11	1752735	1757640	+	Solyc11g007470.2.1	Glycosyltransferase (AHRD V3.3 *-* K4D508_SOLLC)	0.0832139	0.0655922	0.0734241	0.110626	0.218314	0.33873	0.0352435	0.0352435	0.0215377	0.130205	0.0704871	0.0440544	1.86301	0.000128527
Solyc08g082110	2128	SL3.0ch08	65119041	65121169	-	Solyc08g082110.3.1	WRKY transcription factor 54	0.0812141	0.0496308	0.042863	0.15566	0.175964	0.1895	0.103774	0.15566	0.121821	0.180476	0.184988	0.103774	1.86254	4.7342e-07
Solyc03g112700	992	SL3.0ch03	64546475	64547467	-	Solyc03g112700.1.1	calmodulin-binding protein (DUF1645) (AHRD V3.3 *** AT2G15760.1)	1.86216	1.87667	1.67352	3.02298	5.97341	7.35673	1.8283	2.19106	2.05563	3.90327	3.82588	3.09553	1.86175	1.94783e-07
[truncated: 265 more rows]
