# Supplementary material for: Glycerol‐3‐phosphate acyltransferase 6 controls filamentous pathogen interactions and cell wall properties of the tomato and Nicotiana benthamiana leaf epidermis
Source: New Phytol. 2019 May 10;223(3):1547–59. doi: 10.1111/nph.15846 (PMC6767537; doi:10.1111/nph.15846)
Supplement: Supplementary file 1 — Dataset S1 RNA‐seq of Solanum lycopersicum Micro‐tom WT and gpat6a leaves, infected with Phytophthora infestans. Fig. S1 Phylogenetic relationship of N. benthamiana GPAT‐related proteins to homologues in M. truncatula, A. thaliana and S. lycopersicum. Fig. S2 NbGPAT6a localizes to the endoplasmic reticulum and is predicted to have two transmembrane domains. Fig. S3 Cutin content of NbGPAT6a‐GFP‐expressing leaves is dramatically increased relative to GFP 16C (control) leaves. Fig. S4 Phytophthora infestans haustoria formed in wild‐type and NbGPAT6a‐GFP‐overexpressing Nicotiana benthamiana leaves are similar in structure. Fig. S5 Transient expression of NbGPAT6a does not alter leaf necrosis triggered by P. infestans infection. Fig. S6 Assessment of off‐target gene silencing following VIGS using siNbGPAT6a or siGUS (control). Fig. S7 Phytophthora infestans forms digit‐like and branched haustoria in tomato gpat6‐a mutants. Fig. S8 Thickness of outer cell wall plus cuticle is greater in gpat6‐a leaves than in the wild‐type. Fig. S9 Leaves of gpat6‐a tomato mutants are largely impermeable to Toluidine Blue. Fig. S10 Tomato gpat6‐a plants grown in water‐saturated atmosphere are not altered in their stomata numbers per leaf area. Fig. S11 Stomata numbers and water loss over time remain unaffected in Nicotiana benthamiana overexpressing NbGPAT6‐GFP. Fig. S12 Composition and overall architecture of the bulk leaf cell wall are not significantly altered in GPAT6‐GFP‐overexpressing plants or in the gpat6‐a mutant. Methods S1 Description of experimental materials and methods used to generate supplementary data. Table S1 Comparison of differentially regulated genes between WT and gpat6a Micro‐tom leaves identified by RNASeq in this study and that of Petit et al. (2016). [file NPH-223-1547-s001.zip › nph15846-sup-0003-TableS1.xlsx]

## Sheet: Table S1
Supporting information
Title: Glycerol phosphate acyltransferase 6 controls filamentous pathogen interactions and cell wall properties of the tomato and Nicotiana benthamiana leaf epidermis
Authors: Stuart Fawke, Thomas A. Torode, Anna Gogleva, Eric A. Fich, Iben Sørensen, Temur Yunusov, Jocelyn K.C. Rose, Sebastian Schornack
Acceptance date: 29 March 2019
Table S1 - Comparison of differentially regulated genes between WT and gpat6a Micro-tom leaves identified by RNASeq in this study and that of Petit J. et al., 2016. The Glycerol-3-Phosphate Acyltransferase GPAT6 from Tomato Plays a Central Role in Fruit Cutin Biosynthesis. Plant Physiol 171(2): 894-913

## Sheet: Comparison_Petit2016-this study
gene_ID	Petit_category	Petit_Log2FC	Petit_pvalue	this_study_baseMean	this_study_log2FoldChange	this_study_pvalue	this_study_padj	comparison	short annotation	long_annotation	Notes
Solyc03g083770	Cell wall	2.33	5e-05	8.69183	-1.86456	0.0560777	0.186426	up/down	Pectin methylesterase inhibitor	Solyc03g083770.1.1 Plant invertase/pectin methylesterase inhibitor superfamily protein (AHRD V3.3 *** AT5G62360.1)	low counts
Solyc07g053540	Cell wall	-1.31	5e-05	20.5679	-1.15097	0.189959	0.42232	down/down	Fasciclin-like arabinogalactan protein	Solyc07g053540.1.1 Fasciclin-like arabinogalactan protein (AHRD V3.3 *** A0A072VC68_MEDTR)	low counts
Solyc07g053530	Cell wall	1.34	0.00025	198.064	0.0140891	0.961721	0.986111	up/same	Fasciclin-like arabinogalactan protein	Solyc07g053530.1.1 Fasciclin-like arabinogalactan protein (AHRD V3.3 *** A0A072VC68_MEDTR)
Solyc09g092520	Cell wall	-6.48	5e-05	425.043	-0.580828	2.21584e-05	0.000296626	down/down	Xyloglucan endotransglucosylase/hydrolase	Solyc09g092520.3.1 xyloglucan endotransglycosylase
Solyc01g110000	Cell wall	-1.61	0.0028	453.526	0.0632125	0.627212	0.821794	down/same	b-Galactosidase	Solyc01g110000.3.1 Beta-galactosidase (AHRD V3.3 *** A0A0V0ITW0_SOLCH)
Solyc05g047590	Cell wall	-1.63	5e-05	462.598	-0.676472	2.98489e-05	0.000381709	down/down	Pectin methylesterase	Solyc05g047590.3.1 Sl Pectinesterase
Solyc02g091920	Cell wall	-2.39	5e-05	467.509	-1.36116	2.91387e-09	9.85657e-08	down/down	Xyloglucan endotransglucosylase/hydrolase	Solyc02g091920.3.1 xyloglucan endotransglucosylase-hydrolase 7
Solyc04g081870	Cell wall	-1.16	5e-05	468.218	-0.986104	0.12912	0.333141	down/down	Expansin	Solyc04g081870.3.1 Expansin A11
Solyc04g077470	Cell wall	1.59	5e-05	505.493	-0.467173	0.033664	0.128211	up/down	Cellulose-synthase-like	Solyc04g077470.3.1 Cellulose synthase-like protein (AHRD V3.3 *** L0ASJ1_POPTO)
Solyc06g076220	Cell wall	1.53	5e-05	811.327	0.00729752	0.973857	0.9914	up/same	Expansin	Solyc06g076220.3.1 expansin18
Solyc07g009380	Cell wall	-5.03	5e-05	1217.07	-1.31186	9.71862e-50	8.2313e-47	down/down	Xyloglucan endotransglucosylase/hydrolase	Solyc07g009380.3.1 xyloglucan endotransglucosylase-hydrolase 2
Solyc02g089120	Cell wall	-1.31	5e-05	2434.48	-0.338909	2.73362e-05	0.0003541	down/down	COBRA-like	Solyc02g089120.3.1 Protein COBRA (AHRD V3.3 *-* A0A151S444_CAJCA)
Solyc03g121540	Cell wall	-1.8	5e-05	6536.22	0.017614	0.965662	0.988004	down/same	b-Galactosidase	Solyc03g121540.3.1 beta-galactosidase 3
Solyc01g081060	Cell wall	-2.84	5e-05	11988.8	0.296425	0.0292644	0.115283	down/same	Xyloglucan endotransglucosylase/hydrolase	Solyc01g081060.3.1 xyloglucan endotransglucosylase-hydrolase XTH5
Solyc07g043390	Cell wall	2.31	5e-05	22551	-0.122479	0.885155	0.956287	up/same	Cellulose synthase	Solyc07g043390.3.1 Cellulose synthase (AHRD V3.3 *** A0A118J5T2_CYNCS)
Solyc02g077330	Cuticle	-1.06	5e-05	6.10408	-2.29455	0.0586127	0.192903	down/down		Solyc02g077330.3.1 GDSL esterase/lipase family (AHRD V3.3 *** A0A151SAY8_CAJCA)	low counts
Solyc01g088400	Cuticle	-1.52	5e-05	8.7405	-0.907214	0.281434	0.537646	down/down		Solyc01g088400.3.1 ECERIFERUM 1	low counts
Solyc08g081220	Cuticle	-1.84	5e-05	15.5493	-1.51213	0.010714	0.0529977	down/down		Solyc08g081220.1.1 Cytochrome P450 (AHRD V3.3 *** A0A103XJH9_CYNCS)	low counts
Solyc09g014350	Cuticle	-1.63	5e-05	18.9333	-0.922445	0.267392	0.522008	down/down		Solyc09g014350.3.1 Glycerol-3-phosphate acyltransferase (AHRD V3.3 *** G7L6J6_MEDTR)	low counts
Solyc12g087980	Cuticle	-1.32	5e-05	28.4438	-0.114163	0.776277	0.905411	down/same		Solyc12g087980.2.1 HXXXD-type acyl-transferase family protein, putative (AHRD V3.3 *** A0A061FEX2_THECC)
Solyc05g043330	Cuticle	-2.69	5e-05	64.0149	-0.370448	0.196846	0.431618	down/down		Solyc05g043330.3.1 GDSL esterase/lipase (AHRD V3.3 *** W9STE9_9ROSA)
Solyc03g121180	Cuticle	-1.75	5e-05	88.8456	-2.22157	1.14283e-15	1.05298e-13	down/down		Solyc03g121180.3.1 GDSL esterase/lipase family (AHRD V3.3 *** A0A151U1D5_CAJCA)
Solyc07g049440	Cuticle	-1.56	5e-05	254.561	-0.556842	0.0106243	0.0527526	down/down		Solyc07g049440.3.1 GDSL esterase/lipase (AHRD V3.3 *** W9S4N1_9ROSA)
Solyc11g007540	Cuticle	-1.54	5e-05	264.284	-1.09925	4.51659e-07	9.28663e-06	down/down		Solyc11g007540.2.1 cytochrome P450 77 A20
Solyc05g055400	Cuticle	-1.92	5e-05	309.218	-1.2286	7.9239e-09	2.44106e-07	down/down		Solyc05g055400.3.1 Cytochrome P450 (AHRD V3.3 *** D9MWM1_SOLTO)
Solyc02g071610	Cuticle	-2.19	5e-05	353.56	-0.598045	6.59258e-05	0.000768937	down/down		Solyc02g071610.3.1 GDSL-lipase protein (AHRD V3.3 *** Q08ET5_CAPAN)
Solyc11g008630	Cuticle	-1.35	5e-05	441.366	-0.499169	0.000125444	0.00135279	down/down		Solyc11g008630.2.1 HXXXD-type acyl-transferase family protein (AHRD V3.3 *** AT1G65450.1)
Solyc03g111550	Cuticle	-1.52	5e-05	451.762	-0.43045	0.044626	0.158604	down/down		Solyc03g111550.3.1 GDSL esterase/lipase (AHRD V3.3 *** A0A0B2PXL8_GLYSO)
Solyc07g006300	Cuticle	-1.22	0.0003	511.217	-0.721147	1.48491e-09	5.28257e-08	down/down		Solyc07g006300.3.1 Fatty acid hydroxylase superfamily (AHRD V3.3 *** AT5G57800.1)
Solyc01g094700	Cuticle	-1.41	5e-05	660.226	-1.06507	1.45812e-06	2.68472e-05	down/down		Solyc01g094700.3.1 Glycerol-3-phosphate acyltransferase (AHRD V3.3 *** G7LBQ7_MEDTR)
Solyc09g092270	Cuticle	-1.95	5e-05	906.961	-0.441909	0.000280456	0.00270163	down/down		Solyc09g092270.3.1 Transferase family protein (AHRD V3.3 *** B9GFT7_POPTR)
Solyc10g080840	Cuticle	-2.1	5e-05	1339.69	-0.812185	5.07345e-09	1.62151e-07	down/down		Solyc10g080840.1.1 Cytochrome P450 (AHRD V3.3 *** A2PZD4_IPONI)
Solyc11g072990	Cuticle	-1.85	5e-05	1354.98	-0.123317	0.353555	0.61169	down/same		Solyc11g072990.2.1 3-ketoacyl-CoA synthase (AHRD V3.3 *** K4DB05_SOLLC)
Solyc08g067260	Cuticle	-1.82	5e-05	1485.83	-0.499288	1.54399e-05	0.000217116	down/down		Solyc08g067260.3.1 3-ketoacyl-CoA synthase (AHRD V3.3 *** A0A0V0IHH6_SOLCH)
Solyc05g015490	Cuticle	-1.8	5e-05	5439.01	0.0423163	0.541833	0.763719	down/same		Solyc05g015490.3.1 Lipid transfer protein (AHRD V3.3 *** A0A0M3SGG1_GOSAR)
Solyc02g085870	Cuticle	-1.74	5e-05	7795.31	-0.346588	0.000436765	0.00394342	down/down		Solyc02g085870.3.1 beta-ketoacyl-coenzyme A synthase
Solyc02g090350	Secondary metabolism	-1.58	5e-05	1.9133	-1.40507	0.400878	NA	down/down		Solyc02g090350.3.1 Cytochrome P450 (AHRD V3.3 *** A0A103Y530_CYNCS)	low counts
Solyc09g091510	Secondary metabolism	3.2	5e-05	36.6217	1.58209	0.026009	0.105265	up/up		Solyc09g091510.3.1 chalcone synthase 1
Solyc03g042560	Secondary metabolism	2.76	5e-05	511.998	-3.38148	3.52397e-56	4.56478e-53	up/down		Solyc03g042560.2.1 Phenylalanine ammonia-lyase (AHRD V3.3 *** PAL1_SOLLC)
Solyc03g097030	Secondary metabolism	-1.31	5e-05	812.473	-0.369332	0.00427764	0.0256531	down/down		Solyc03g097030.3.1 4-coumarate--CoA ligase
Solyc08g079280	Secondary metabolism	-1.36	5e-05	1731.55	0.240068	0.0309799	0.120361	down/same		Solyc08g079280.3.1 Cytochrome P450 family protein (AHRD V3.3 *** U5GNW2_POPTR)
Solyc09g007910	Secondary metabolism	2.42	5e-05	10300.8	0.521256	0.253894	0.506729	up/up		Solyc09g007910.3.1 Phenylalanine ammonia-lyase (AHRD V3.3 *** A0A124SBF6_CYNCS)
